# Supplementary material for: Cold Tolerance Regulated by the Pyruvate Metabolism in Vibrio parahaemolyticus
Source: Front Microbiol. 2019 Feb 6;10:178. doi: 10.3389/fmicb.2019.00178 (PMC6372572; doi:10.3389/fmicb.2019.00178)
Supplement: TABLE S1 — Parameters used for database identification by ProteinPilo. [file Table_1.xlsx]

## Sheet: Table S1
	Table S1. Parameters used for database identification by ProteinPilot
	Detected Protein Threshold [Unused ProtScore (Conf)] >:	0.05 (10.0%)
	Competitor Error Margin (ProtScore):	2
	Software Version:	ProteinPilot™ Software 5.0
	Revision Number:	4769
	Paragon™ Algorithm:	5.0.0.0, 4767
	Annotations Retrieved from UniProt:	Yes
	Sample Type:	iTRAQ 4plex (Peptide Labeled)
	Cys. Alkylation:	Iodoacetamide
	Digestion:	Trypsin
	Instrument:	TripleTOF 6600
	Special Factors:
	Species:
	ID Focus:	Biological modifications
		Amino acid substitutions
	Database:	uniprot-Vibrio parahaemolyticus
	Search Effort:	Thorough
	FDR Analysis:	Yes
	User Modified Parameter Files:	No

## Sheet: Table S2
Table S2. The primers used in qRT-PCR.
Primer name	Sequence	Purpose
gene1139-F	GCCGAAAGTGAAAGAAGACCT	Amplification of gene1139
gene1139-R	TTTACCGCCTGTACCAAGATG	Amplification of gene1139
gene637-F	CGCCTCTTTTGCCGAGATTTT	Amplification of gene637
gene637-R	GCAGCATAGCCTCCACCCATA	Amplification of gene637
gene1105-F	GCAAGCACAGTGTCGTAGCAG	Amplification of gene1105
gene1105-R	ATCCAGTCTTCGCCTGTCTCC	Amplification of gene1105
gene3262-F	AACCGTATCGCAGAAACCACA	Amplification of gene3262
gene3262-R	CCCCAATCTTTACCTTTTCCTACT	Amplification of gene3262
gene2332-F	ATCGGGCTACCGTCTCGTCTA	Amplification of gene2332
gene2332-R	CATCTAACCTTTTCATGGCTTTACG	Amplification of gene2332
gene1714-F	TACCTAGACACGCCACTAAATGTG	Amplification of gene1714
gene1714-R	ACTGATGCTTCGCCTAATCCA	Amplification of gene1714
gene4076-F	TGCCCTATTTCCCTCAACCTG	Amplification of gene4076
gene4076-R	GCTTTGGTGGATTCTTTTAGTGGT	Amplification of gene4076
gene3723-F	CTCATTGCTATTTGGGCGATTT	Amplification of gene3723
gene3723-R	GGCACTTCAGCGAAGGTGTAT	Amplification of gene3723
gene4574-F	GCCTTGGACAACCACGGAAAT	Amplification of gene4574
gene4574-R	GCAACAGGTCTGATGAGTCGC	Amplification of gene4574
gene3267-F	TTACGGATGTTGCTTTGTTCG	Amplification of gene3267
gene3267-R	CCACATTCTTGGTAATCTCACTCTT	Amplification of gene3267
gene4632-F	ATTAGGATTGGATGTTCAGGTGTTC	Amplification of gene4632
gene4632-R	CTCTTGATACGCTTTCATGTTCTTC	Amplification of gene4632
gene1772-F	GGGTATGGGATGCTCGTCTTA	Amplification of gene1772
gene1772-R	TGGATGATTGGCAGGTTCACT	Amplification of gene1772
gene1053-F	GATGAACTGCTCGCCTTCGGTC	Amplification of gene1053
gene1053-R	TGGCTGGTTACGTTGCGTGGT	Amplification of gene1053
gene1140-F	ATGGCTTGAACCCTAAACTGG	Amplification of gene1140
gene1140-R	GTACTCGGTGCCGTCTATAACA	Amplification of gene1140
gene2848-F	CTCTTGCGATCATTGACGACT	Amplification of gene2848
gene2848-R	CATGTACGGTGTTAGCTTGGTG	Amplification of gene2848
16S-F	TATCCTTGTTTGCCAGCGAG	Amplification of 16S rRNA
16S-R	CTACGACGCACTTTTTGGGA	Amplification of 16S rRNA

## Sheet: Table S3
Table S3. DEGs in V. parahaemolyticus strain VL8 under cold stress.
Gene id	Log2[Fold Change (4°C to 37 °C)]	Symbol	Description
gene1009	-3.29793	AL464_RS05050	MSHA biogenesis protein MshA [Vibrio parahaemolyticus]
gene1023	-2.17195	AL464_RS05120	ATPase [Vibrio parahaemolyticus]
gene1034	-1.66397	AL464_RS05175	Ribosome-associated protein Y [Vibrio splendidus 12B01] [Vibrio splendidus]
gene104	-1.02669	AL464_RS00525	LOG family protein [Vibrio parahaemolyticus]
gene1051	-1.2408	AL464_RS05260	aspartate carbamoyltransferase [Vibrio parahaemolyticus]
gene1052	-1.42302	AL464_RS05265	ornithine carbamoyltransferase [Vibrio parahaemolyticus]
gene1064	-1.9486	AL464_RS05325	hypothetical protein [Vibrio parahaemolyticus]
gene108	-1.10991	AL464_RS00545	membrane protein [Vibrio parahaemolyticus]
gene109	-1.57291	AL464_RS00550	dienelactone hydrolase [Vibrio parahaemolyticus]
gene110	-1.40778	AL464_RS00555	transcriptional regulator [Vibrio sinaloensis]
gene1101	1.64843	AL464_RS05510	Fis family transcriptional regulator [Photobacterium sp. JCM 19050]
gene1102	1.87396	AL464_RS05515	tRNA dihydrouridine synthase DusB [Vibrio parahaemolyticus]
gene1105	1.2462	AL464_RS05530	acetyl-CoA carboxylase biotin carboxyl carrier protein subunit [Vibrio parahaemolyticus]
gene1106	1.13536	AL464_RS05535	3-dehydroquinate dehydratase, type II [Vibrio sp. HENC-01]
gene1107	-1.00019	AL464_RS05540	acetate--CoA ligase [Vibrio parahaemolyticus]
gene1118	-1.20558	AL464_RS05595	DNA-binding response regulator [Vibrio vulnificus]
gene1127	3.16263	cpxP	heavy-metal resistance family protein [Vibrio parahaemolyticus]
gene1139	-1.19535	AL464_RS05700	fumarate reductase subunit D [Vibrio campbellii HY01] [Vibrio campbellii]
gene1140	-1.2978	AL464_RS05705	fumarate reductase subunit C [Vibrio sp. HENC-01]
gene1141	-1.03934	AL464_RS05710	fumarate reductase iron-sulfur subunit [Vibrio rotiferianus]
gene1154	-1.11575	AL464_RS05775	chemotaxis protein [Vibrio parahaemolyticus]
gene120	1.01413	ribH	6,7-dimethyl-8-ribityllumazine synthase [Vibrio ichthyoenteri]
gene1227	-1.3426	AL464_RS06140	phosphoenolpyruvate carboxylase [Vibrio parahaemolyticus]
gene1228	-1.73394	AL464_RS06145	acetylornithine deacetylase [Vibrio parahaemolyticus]
gene1229	-4.13364	AL464_RS06150	N-acetyl-gamma-glutamyl-phosphate reductase [Vibrio parahaemolyticus]
gene1230	-4.75079	AL464_RS06155	acetylglutamate kinase [Vibrio parahaemolyticus]
gene1231	-3.74198	AL464_RS06160	argininosuccinate synthase [Vibrio parahaemolyticus]
gene1232	-2.18173	AL464_RS06165	argininosuccinate lyase [Vibrio parahaemolyticus]
gene1247	1.05767	rpsF	30S ribosomal protein S6 [Vibrio parahaemolyticus]
gene127	-1.00685	AL464_RS00640	XRE family transcriptional regulator [Vibrio harveyi]
gene1274	-1.181	gabD	NAD-dependent succinate-semialdehyde dehydrogenase [Vibrio parahaemolyticus]
gene1298	-1.01765	AL464_RS06495	membrane protein [Vibrio harveyi]
gene130	1.89892	AL464_RS00655	guanine permease [Vibrio parahaemolyticus]
gene1367	-1.32629	AL464_RS06840	Carbon storage regulator [Vibrio anguillarum 775] [Vibrio anguillarum]
gene1388	1.48449	AL464_RS06945	SSU ribosomal protein S16p [Vibrio fluvialis PG41] [Vibrio fluvialis]
gene1389	1.17768	rimM	ribosome maturation factor RimM [Vibrio vulnificus]
gene1390	1.30276	trmD	tRNA (guanine-N1)-methyltransferase [Vibrio campbellii HY01] [Vibrio campbellii]
gene1391	1.03968	AL464_RS06960	50S ribosomal protein L19 [Vibrio sp. N418]
gene1408	1.30373	AL464_RS07045	sodium-independent anion transporter [Vibrio parahaemolyticus]
gene1413	1.39192	AL464_RS07070	3-methyl-2-oxobutanoate hydroxymethyltransferase [Vibrio natriegens]
gene1423	1.33528	AL464_RS07120	hypothetical protein VP10329_15850 [Vibrio parahaemolyticus 10329] [Vibrio parahaemolyticus]
gene1426	1.46474	AL464_RS07135	iron ABC transporter substrate-binding protein [Vibrio parahaemolyticus]
gene1478	1.08468	AL464_RS07395	ribosomal-protein-alanine N-acetyltransferase RimI [Vibrio parahaemolyticus]
gene1494	-1.33558	AL464_RS07475	AMP-dependent synthetase [Vibrio parahaemolyticus 3631] [Vibrio parahaemolyticus]
gene15	-1.02871	AL464_RS00080	flagellar biosynthesis anti-sigma factor FlgM [Vibrio harveyi]
gene1507	-1.04961	AL464_RS07540	pilus assembly protein TadC [Vibrio antiquarius]
gene1508	-1.1736	AL464_RS07545	TPR repeat protein [Vibrio parahaemolyticus BB22OP] [Vibrio parahaemolyticus]
gene1513	-2.97102	ebgC	beta-galactosidase subunit beta [Vibrio parahaemolyticus]
gene1514	-1.30424	ebgA	beta-galactosidase subunit alpha [Vibrio parahaemolyticus]
gene1516	-1.15932	AL464_RS07585	UDP-glucose 4-epimerase [Vibrio parahaemolyticus]
gene1517	-1.16865	AL464_RS07590	galactose-1-phosphate uridylyltransferase [Vibrio parahaemolyticus]
gene1518	-1.51061	AL464_RS07595	galactokinase [Vibrio parahaemolyticus]
gene1524	-1.35608	AL464_RS07625	tRNA-binding protein [Vibrio parahaemolyticus]
gene1526	-1.05657	AL464_RS07635	short-chain dehydrogenase [Vibrio parahaemolyticus]
gene1528	3.71588	glpD	glycerol-3-phosphate dehydrogenase [Vibrio parahaemolyticus]
gene1530	2.24146	glpK	glycerol kinase [Vibrio parahaemolyticus]
gene1531	3.42311	AL464_RS07660	aquaporin [Vibrio parahaemolyticus]
gene1532	3.77002	glpT	MFS transporter [Vibrio parahaemolyticus]
gene1533	3.27899	AL464_RS07670	glycerophosphoryl diester phosphodiesterase [Vibrio parahaemolyticus]
gene1543	-1.64282	AL464_RS07720	amino-acid N-acetyltransferase [Vibrio parahaemolyticus]
gene1571	-1.12833	AL464_RS07860	DNA polymerase IV [Vibrio parahaemolyticus]
gene1590	-1.89554	AL464_RS07955	protein YaeH [Vibrio campbellii HY01] [Vibrio campbellii]
gene1622	-2.06197	fadE	acyl-CoA dehydrogenase [Vibrio parahaemolyticus]
gene1628	-1.01002	AL464_RS08145	uracil transporter [Vibrio parahaemolyticus]
gene1634	1.25288	AL464_RS08175	sirA-like family protein [Vibrio alginolyticus]
gene1644	-1.84121	AL464_RS08225	conserved hypothetical protein [Vibrio parahaemolyticus AQ3810] [Vibrio parahaemolyticus]
gene1659	-1.06195	AL464_RS08300	flagellar hook-basal body complex protein FliE [Vibrio rotiferianus]
gene1661	-1.00664	AL464_RS08310	flagellar motor switch protein FliG [Vibrio natriegens]
gene1666	-1.1801	fliL	flagellar basal body-associated protein FliL [Vibrio parahaemolyticus]
gene1697	3.04002	AL464_RS08490	long-chain fatty acid transporter [Vibrio parahaemolyticus]
gene1701	-1.07469	AL464_RS08510	3-ketoacyl-CoA thiolase [Vibrio parahaemolyticus]
gene1709	1.00764	AL464_RS08550	inner membrane protein YicG [Vibrio antiquarius]
gene1710	1.00501	AL464_RS08555	elongation factor P hydroxylase [Vibrio parahaemolyticus]
gene1712	2.71188	AL464_RS08565	FMN reductase [Vibrio parahaemolyticus]
gene1714	1.20309	AL464_RS08575	beta-ketoacyl-[acyl-carrier-protein] synthase I [Vibrio campbellii]
gene1727	1.52446	AL464_RS08640	membrane protein [Vibrio parahaemolyticus]
gene1737	1.7319	AL464_RS08690	flagellin N-methylase family protein [Vibrio sp. HENC-03]
gene1742	1.78991	AL464_RS08715	lactoylglutathione lyase [Vibrio parahaemolyticus]
gene1744	1.36407	AL464_RS08725	alkaline phosphatase [Vibrio parahaemolyticus]
gene1747	1.24585	rrmA	23S rRNA (guanine(745)-N(1))-methyltransferase [Vibrio parahaemolyticus]
gene1749	-1.23826	AL464_RS08750	D-hexose-6-phosphate mutarotase [Vibrio parahaemolyticus]
gene1753	-1.21466	AL464_RS08770	transcriptional regulator [Vibrio alginolyticus]
gene1756	-1.3984	fadH	2,4-dienoyl-CoA reductase [Vibrio parahaemolyticus]
gene1772	-1.35509	AL464_RS08865	bifunctional acetaldehyde-CoA/alcohol dehydrogenase [Vibrio alginolyticus]
gene1788	-1.10285	AL464_RS08945	electron transport complex subunit B [Vibrio vulnificus]
gene1805	2.30755	AL464_RS09030	glutathione-dependent reductase [Vibrio parahaemolyticus]
gene1821	1.15443	AL464_RS09110	hypothetical protein [Vibrio parahaemolyticus]
gene1824	1.02184	AL464_RS09125	uridine kinase [Vibrio rotiferianus]
gene1846	1.62479	AL464_RS09235	hypothetical protein [Vibrio parahaemolyticus]
gene1865	-3.31635	AL464_RS09330	hypothetical protein [Vibrio parahaemolyticus]
gene1866	-1.35183	AL464_RS09335	NAD-dependent epimerase [Vibrio parahaemolyticus]
gene1867	-1.0009	AL464_RS09340	dolichol-phosphate mannosyltransferase [Vibrio parahaemolyticus]
gene1881	1.30588	AL464_RS09410	hypothetical protein [Vibrio parahaemolyticus]
gene1885	1.06023	AL464_RS09430	methyltransferase [Vibrio parahaemolyticus]
gene1900	-1.43896	AL464_RS09505	LysR family transcriptional regulator [Vibrio parahaemolyticus]
gene1916	1.06221	AL464_RS09585	septation protein A [Vibrio parahaemolyticus]
gene1932	1.12061	AL464_RS09665	calcium-binding protein [Vibrio parahaemolyticus]
gene1948	-1.44861	AL464_RS09745	glycine cleavage system regulatory protein [Vibrio alginolyticus E0666] [Vibrio alginolyticus]
gene1956	-1.00667	AL464_RS09785	cytochrome C [Vibrio parahaemolyticus 49] [Vibrio parahaemolyticus]
gene1958	-1.57058	nrfA	nitrite reductase (cytochrome; ammonia-forming) c552 subunit [Vibrio parahaemolyticus]
gene1959	-1.14058	AL464_RS09800	cytochrome c nitrite reductase pentaheme subunit [Vibrio parahaemolyticus]
gene1960	-1.24261	AL464_RS09805	cytochrome c nitrite reductase Fe-S protein [Vibrio parahaemolyticus]
gene1961	-1.35194	AL464_RS09810	cytochrome c nitrite reductase subunit NrfD [Vibrio parahaemolyticus]
gene1962	-1.23394	AL464_RS09815	c-type cytochrome biogenesis protein CcmF [Vibrio parahaemolyticus]
gene1963	-1.04773	AL464_RS09820	thiol:disulfide interchange protein DsbE [Vibrio parahaemolyticus]
gene198	1.28067	hscA	molecular chaperone HscA [Vibrio parahaemolyticus]
gene1984	-1.1012	AL464_RS09925	3'-5' exonuclease [Vibrio parahaemolyticus]
gene1989	-1.82652	AL464_RS09950	hypothetical protein [Vibrio parahaemolyticus]
gene199	1.13223	AL464_RS01000	Fe-S protein assembly co-chaperone HscB [Vibrio campbellii HY01] [Vibrio campbellii]
gene200	1.34624	iscA	iron-sulfur cluster assembly protein IscA [Vibrio fortis]
gene202	1.45039	AL464_RS01015	IscS subfamily cysteine desulfurase [Vibrio alginolyticus]
gene203	1.41797	AL464_RS01020	Rrf2 family transcriptional regulator [Vibrio harveyi]
gene204	1.28161	AL464_RS01025	tRNA (cytidine/uridine-2'-O-)-methyltransferase [Vibrio parahaemolyticus]
gene205	1.06122	AL464_RS01030	inositol monophosphatase, partial [Vibrio parahaemolyticus]
gene208	-1.12687	yajC	preprotein translocase subunit YajC [Vibrio navarrensis]
gene2092	-1.08092	AL464_RS10465	HIT family hydrolase [Vibrio alginolyticus]
gene21	1.15746	AL464_RS00110	Fe3+-citrate ABC transporter substrate-binding protein [Vibrio alginolyticus]
gene210	1.13462	AL464_RS01055	S-adenosylmethionine:tRNA ribosyltransferase-isomerase [Vibrio parahaemolyticus]
gene212	-1.13463	AL464_RS01065	acetoin utilization protein AcuB [Vibrio harveyi]
gene213	-1.05233	AL464_RS01070	isocitrate lyase [Vibrio harveyi 1DA3] [Vibrio harveyi]
gene2133	-1.3081	AL464_RS10670	polyketide cyclase [Vibrio parahaemolyticus]
gene2145	-1.52907	AL464_RS10730	damage-inducible protein J [Vibrio parahaemolyticus]
gene2158	-3.61331	AL464_RS10795	N-carbamoylputrescine amidase [Vibrio parahaemolyticus]
gene2159	-1.02878	AL464_RS10800	agmatine deiminase [Vibrio parahaemolyticus]
gene2160	-1.0165	gabD	NAD-dependent succinate-semialdehyde dehydrogenase [Vibrio parahaemolyticus]
gene2161	-1.04555	AL464_RS10810	4-aminobutyrate transaminase [Vibrio parahaemolyticus]
gene2175	-1.16148	AL464_RS10880	sulfate ABC transporter permease [Vibrio parahaemolyticus]
gene218	-1.01436	AL464_RS01095	polyphosphate kinase 2 [Vibrio parahaemolyticus]
gene2188	1.12365	AL464_RS10945	sodium:alanine symporter [Vibrio parahaemolyticus]
gene2190	-1.37886	AL464_RS10955	hypothetical protein [Vibrio parahaemolyticus]
gene22	1.69232	AL464_RS00115	membrane protein [Vibrio parahaemolyticus]
gene2206	-1.20302	AL464_RS11035	diaminobutyrate acetyltransferase [Vibrio parahaemolyticus]
gene2207	-1.33939	AL464_RS11040	diaminobutyrate--2-oxoglutarate aminotransferase [Vibrio parahaemolyticus]
gene221	1.12226	AL464_RS01110	phosphate ABC transporter, permease protein PstA [Vibrio parahaemolyticus]
gene2210	-1.20997	AL464_RS11055	cytochrome b6 [Vibrio parahaemolyticus]
gene2211	-1.05048	AL464_RS11060	ABC transporter [Vibrio parahaemolyticus]
gene2213	-2.28074	AL464_RS11070	membrane protein [Vibrio parahaemolyticus]
gene2214	-1.38093	AL464_RS11075	outer membrane efflux family protein [Vibrio parahaemolyticus]
gene222	1.43468	AL464_RS01115	phosphate ABC transporter permease [Vibrio parahaemolyticus]
gene2221	-2.33831	AL464_RS11110	hypothetical protein VP1706 [Vibrio parahaemolyticus RIMD 2210633] [Vibrio parahaemolyticus]
gene2225	-4.01763	AL464_RS11130	exoenzyme S synthesis protein C [Vibrio alginolyticus]
gene226	1.04517	AL464_RS01135	PAS domain-containing sensor histidine kinase [Vibrio parahaemolyticus]
gene2268	-3.72053	AL464_RS11345	type III secretion protein LcrG [Vibrio tasmaniensis]
gene227	1.18838	AL464_RS01140	transcriptional regulator PhoB [Vibrio navarrensis]
gene2270	-1.70981	AL464_RS11355	VcrH [Vibrio harveyi]
gene2274	-1.37742	AL464_RS11375	permease [Vibrio parahaemolyticus]
gene2276	1.30896	AL464_RS11385	TctB [Vibrio parahaemolyticus]
gene2278	-1.48726	AL464_RS11395	aldehyde-activating protein [Vibrio parahaemolyticus]
gene2282	-1.06072	AL464_RS11415	Fe/S-dependent 2-methylisocitrate dehydratase AcnD [Vibrio parahaemolyticus]
gene2302	-1.36996	AL464_RS11515	sulfurtransferase TusE [Vibrio campbellii]
gene231	-1.38357	AL464_RS01160	hypothetical protein [Vibrio parahaemolyticus]
gene2312	-1.27247	AL464_RS11565	DUF4442 domain-containing protein [Vibrio parahaemolyticus]
gene2331	-3.69822	AL464_RS11660	Ribosome modulation factor [Vibrio anguillarum 775] [Vibrio anguillarum]
gene2332	1.40865	AL464_RS11665	beta-hydroxydecanoyl-ACP dehydratase [Vibrio parahaemolyticus]
gene2351	-4.20867	AL464_RS11760	cytochrome oxidase maturation protein Cbb3 [Vibrio sinaloensis]
gene2366	1.23332	AL464_RS11835	ammonium transporter [Vibrio parahaemolyticus]
gene2396	1.12149	AL464_RS11985	chemotaxis protein [Vibrio parahaemolyticus]
gene2401	-1.11321	AL464_RS12010	fructosamine kinase family protein [Vibrio parahaemolyticus]
gene2408	-1.14127	AL464_RS12045	membrane protein [Vibrio parahaemolyticus]
gene2409	-1.23839	AL464_RS12050	sugar ABC transporter substrate-binding protein [Vibrio parahaemolyticus]
gene2410	-1.23599	AL464_RS12055	chromosome partitioning protein ParA [Vibrio parahaemolyticus]
gene2412	-1.11358	AL464_RS12065	sigma-54-dependent Fis family transcriptional regulator [Vibrio parahaemolyticus]
gene2425	-1.13212	AL464_RS12130	membrane protein [Vibrio parahaemolyticus]
gene2428	3.64543	AL464_RS12145	FMN-dependent NADH-azoreductase [Vibrio parahaemolyticus]
gene2429	-2.42039	AL464_RS12150	ferredoxin [Vibrio parahaemolyticus]
gene2430	-2.03254	AL464_RS12155	dehydrogenase [Vibrio parahaemolyticus]
gene2431	-2.36906	AL464_RS12160	dimethylsulfoxide reductase [Vibrio parahaemolyticus]
gene2432	-2.31253	AL464_RS12165	dimethylsulfoxide reductase, chain B [Vibrio parahaemolyticus]
gene2433	-2.40701	AL464_RS12170	dimethylsulfoxide reductase [Vibrio parahaemolyticus]
gene2446	1.91187	AL464_RS12235	V10 pilin [Vibrio parahaemolyticus]
gene2451	-1.54499	AL464_RS12260	metal-dependent phosphohydrolase [Vibrio parahaemolyticus]
gene246	-1.00776	AL464_RS01235	ribosomal subunit interface protein [Vibrio natriegens]
gene2491	-1.10901	AL464_RS12460	T1SS secreted agglutinin RTX [Vibrio parahaemolyticus]
gene2495	1.57533	AL464_RS12480	glycine radical enzyme activase [Vibrio parahaemolyticus]
gene2496	1.51394	AL464_RS12485	glycine radical enzyme, YjjI family [Vibrio parahaemolyticus]
gene2502	-1.1308	AL464_RS12515	dihydroorotate dehydrogenase [Vibrio parahaemolyticus]
gene2508	1.33156	AL464_RS12545	methyltransferase [Vibrio parahaemolyticus]
gene2510	-1.3478	AL464_RS12555	pyridoxal kinase [Vibrio parahaemolyticus]
gene2528	-1.30244	AL464_RS12645	peptide ABC transporter substrate-binding protein [Vibrio parahaemolyticus]
gene2529	-1.06512	oppB	oligopeptide transporter permease [Vibrio parahaemolyticus]
gene2530	-1.50437	AL464_RS12655	peptide ABC transporter permease [Vibrio parahaemolyticus]
gene2531	-1.43904	oppD	ABC transporter ATP-binding protein [Vibrio parahaemolyticus]
gene2532	-2.26629	AL464_RS12665	ABC transporter ATP-binding protein [Vibrio parahaemolyticus]
gene2533	-2.30281	AL464_RS12670	Xaa-Pro aminopeptidase [Vibrio parahaemolyticus]
gene2535	-2.51092	AL464_RS12680	collagenase [Vibrio parahaemolyticus]
gene2536	-1.34571	AL464_RS12685	hypothetical protein [Vibrio parahaemolyticus]
gene2539	-1.31044	AL464_RS12700	ABC transporter ATP-binding protein [Vibrio parahaemolyticus]
gene2540	-2.22202	AL464_RS12705	dihydrodipicolinate synthase family protein [Vibrio parahaemolyticus]
gene2541	-1.883	AL464_RS12710	ornithine cyclodeaminase [Vibrio parahaemolyticus]
gene2542	-1.30678	AL464_RS12715	spermidine/putrescine ABC transporter substrate-binding protein [Vibrio parahaemolyticus]
gene2543	-1.12195	AL464_RS12720	amino acid dehydrogenase [Vibrio parahaemolyticus]
gene2544	-1.8036	AL464_RS12725	hydroxyproline-2-epimerase [Vibrio parahaemolyticus]
gene2545	-2.13638	AL464_RS12730	aldehyde dehydrogenase [Vibrio parahaemolyticus]
gene2553	1.1038	AL464_RS12770	dTDP-glucose 4,6-dehydratase [Vibrio parahaemolyticus]
gene2554	1.2667	AL464_RS12775	2-C-methyl-D-erythritol 4-phosphate cytidylyltransferase 1 [Fusicatenibacter saccharivorans]
gene2555	1.39478	AL464_RS12780	polysaccharide pyruvyl transferase [Vibrio parahaemolyticus]
gene2556	2.43064	AL464_RS12785	flippase [Vibrio parahaemolyticus]
gene259	-1.20673	murQ	N-acetylmuramic acid 6-phosphate etherase [Vibrio parahaemolyticus]
gene2601	1.71698	AL464_RS13010	hypothetical protein [Vibrio parahaemolyticus]
gene2617	-1.29835	AL464_RS13090	anion transporter [Vibrio parahaemolyticus]
gene262	1.93655	AL464_RS01315	carbon starvation protein A [Vibrio parahaemolyticus]
gene2629	-1.23522	AL464_RS13150	response regulator [Vibrio parahaemolyticus]
gene263	2.72753	AL464_RS01320	sensor histidine kinase [Vibrio parahaemolyticus]
gene2638	-1.20351	AL464_RS13195	alcohol dehydrogenase [Vibrio parahaemolyticus]
gene264	1.06958	AL464_RS01325	DNA-binding response regulator [Vibrio parahaemolyticus]
gene2642	-1.46536	AL464_RS13215	acyl-CoA dehydrogenase [Vibrio parahaemolyticus]
gene2643	-1.92799	AL464_RS13220	Na+/H+-antiporter protein [Vibrio alginolyticus 12G01] [Vibrio alginolyticus]
gene2668	1.2013	AL464_RS13345	heat-shock protein HslJ [Vibrio hyugaensis]
gene2684	1.39314	AL464_RS13425	RNA pseudouridine synthase [Vibrio parahaemolyticus]
gene2725	-1.13162	AL464_RS13630	imidazole glycerol phosphate synthase cyclase subunit [Vibrio parahaemolyticus]
gene2726	-1.29639	AL464_RS13635	1-(5-phosphoribosyl)-5-[(5-phosphoribosylamino)methylideneamino]imidazole-4-carboxamide isomerase [Vibrio parahaemolyticus]
gene2728	-1.02582	AL464_RS13645	bifunctional imidazole glycerol-phosphate dehydratase/histidinol phosphatase [Vibrio parahaemolyticus]
gene2729	-1.0653	AL464_RS13650	histidinol-phosphate aminotransferase [Vibrio parahaemolyticus]
gene274	2.27573	AL464_RS01375	NptA protein [Vibrio campbellii CAIM 519 = NBRC 15631] [Vibrio campbellii]
gene2775	-2.07312	AL464_RS13880	chemotaxis protein [Vibrio parahaemolyticus]
gene2777	1.04875	AL464_RS13890	MULTISPECIES: L-alanine exporter AlaE [Vibrio]
gene2831	-1.06148	AL464_RS14160	cold shock domain protein CspD [Vibrio rotiferianus]
gene2844	-1.37844	AL464_RS14225	nickel transporter [Vibrio parahaemolyticus]
gene2845	-1.06796	AL464_RS14230	amino acid ABC transporter, ATP-binding protein [Vibrio antiquarius]
gene2848	-1.80013	AL464_RS14245	formate acetyltransferase, partial [Vibrio parahaemolyticus]
gene285	1.09588	AL464_RS01430	sigma-54-dependent Fis family transcriptional regulator [Vibrio parahaemolyticus]
gene2852	-1.24924	AL464_RS14265	hypothetical protein VP0990 [Vibrio parahaemolyticus RIMD 2210633] [Vibrio parahaemolyticus]
gene2853	-1.6973	AL464_RS14270	PrkA serine protein kinase [Vibrio antiquarius]
gene2854	-1.65264	AL464_RS14275	hypothetical protein VP0986 [Vibrio parahaemolyticus RIMD 2210633] [Vibrio parahaemolyticus]
gene2855	-1.54657	AL464_RS14280	SpoVR family protein [Vibrio parahaemolyticus]
gene2870	-1.00264	AL464_RS14355	esterase [Vibrio alginolyticus]
gene2880	-1.34384	AL464_RS14405	CBS domain-containing protein [Vibrio azureus]
gene2886	-1.06241	AL464_RS14435	hypothetical protein VP0952 [Vibrio parahaemolyticus RIMD 2210633] [Vibrio parahaemolyticus]
gene2892	1.02711	AL464_RS14465	cysteine synthase [Vibrio parahaemolyticus]
gene2918	1.24692	AL464_RS14595	DTW domain-containing protein [Vibrio parahaemolyticus]
gene2922	-1.63392	AL464_RS14615	transcriptional regulator [Vibrio metschnikovii]
gene2932	1.24856	AL464_RS14665	C4-dicarboxylate ABC transporter permease [Vibrio parahaemolyticus]
gene2940	-1.04189	AL464_RS14705	hemolysin [Vibrio parahaemolyticus]
gene298	-1.81193	AL464_RS01495	hemerythrin HHE cation binding domain protein [Vibrio parahaemolyticus 10290] [Vibrio parahaemolyticus]
gene2989	-1.16785	AL464_RS14950	zinc transporter [Vibrio parahaemolyticus]
gene2990	-1.17874	AL464_RS14955	succinate--CoA ligase subunit alpha [Vibrio sinaloensis]
gene2991	-1.07648	sucC	succinate--CoA ligase subunit beta [Vibrio nereis]
gene2992	-1.37594	AL464_RS14965	dihydrolipoamide succinyltransferase [Vibrio parahaemolyticus]
gene2993	-1.13158	AL464_RS14970	2-oxoglutarate dehydrogenase subunit E1 [Vibrio parahaemolyticus]
gene2998	-1.12697	gltA	citrate synthase I [Vibrio campbellii HY01] [Vibrio campbellii]
gene3013	-1.05572	asnB	asparagine synthase B [Vibrio parahaemolyticus]
gene3027	-1.19206	AL464_RS15140	membrane protein [Vibrio parahaemolyticus VP49] [Vibrio parahaemolyticus]
gene303	-1.04686	AL464_RS01520	homoserine kinase [Vibrio parahaemolyticus]
gene3030	1.02215	AL464_RS15155	co-chaperone YbbN [Vibrio parahaemolyticus]
gene3039	-1.08683	AL464_RS15200	PTS sugar transporter [Vibrio diazotrophicus]
gene304	-1.22787	thrA	bifunctional aspartokinase I/homoserine dehydrogenase I [Vibrio parahaemolyticus]
gene306	-1.18798	AL464_RS01535	regulator of ribonuclease activity A [Vibrio campbellii HY01] [Vibrio campbellii]
gene307	-1.16642	AL464_RS01540	hypothetical protein [Vibrio parahaemolyticus]
gene3114	-1.17136	AL464_RS15575	thiol:disulfide oxidoreductase [Vibrio parahaemolyticus]
gene3115	2.01171	AL464_RS15580	D-alanyl-D-alanine carboxypeptidase [Vibrio parahaemolyticus]
gene3118	1.06241	AL464_RS15595	peroxiredoxin [Vibrio parahaemolyticus]
gene3119	1.84482	AL464_RS15600	adenosine deaminase [Vibrio parahaemolyticus]
gene3122	2.03794	AL464_RS15615	quercetin 2,3-dioxygenase [Vibrio parahaemolyticus]
gene3136	-1.01655	AL464_RS15685	1,4-alpha-glucan-branching protein [Vibrio parahaemolyticus]
gene3149	1.3924	codB	cytosine permease [Vibrio parahaemolyticus]
gene3183	-1.00869	AL464_RS15920	acetoacetyl-CoA reductase [Vibrio alginolyticus 40B] [Vibrio alginolyticus]
gene3184	-1.15062	AL464_RS15925	acetyl-CoA acetyltransferase [Vibrio parahaemolyticus]
gene3185	-1.6293	AL464_RS15930	phasin family protein [Vibrio galatheae]
gene3187	-1.22296	AL464_RS15940	cytochrome c-type protein NapC [Vibrio campbellii]
gene3190	-1.12135	AL464_RS15955	nitrate reductase [Vibrio rotiferianus]
gene3195	-1.3814	AL464_RS15980	peptidase T [Vibrio sp. S512-13]
gene3203	-1.58447	AL464_RS16020	membrane protein [Vibrio diabolicus]
gene3206	-1.09262	AL464_RS16035	chemotaxis protein [Vibrio parahaemolyticus]
gene3208	-1.21935	AL464_RS16045	transaldolase [Vibrio parahaemolyticus]
gene3228	-1.41755	AL464_RS16145	bifunctional ADP-dependent (S)-NAD(P)H-hydrate dehydratase/NAD(P)H-hydrate epimerase [Vibrio parahaemolyticus]
gene3230	-1.5604	AL464_RS16155	acetoacetyl-CoA synthetase [Vibrio parahaemolyticus]
gene3231	-2.41767	AL464_RS16160	electron transfer flavoprotein subunit beta [Vibrio parahaemolyticus]
gene3232	-1.69982	AL464_RS16165	electron transporter RnfB [Vibrio parahaemolyticus]
gene3233	-1.07562	AL464_RS16170	electron transfer flavoprotein-ubiquinone oxidoreductase [Vibrio parahaemolyticus]
gene3234	-2.00185	AL464_RS16175	ABC transporter ATP-binding protein [Vibrio parahaemolyticus]
gene3235	-1.4761	AL464_RS16180	AMP-dependent synthetase [Vibrio parahaemolyticus]
gene3236	-3.52047	AL464_RS16185	ABC transporter permease [Vibrio parahaemolyticus]
gene3238	-1.99569	AL464_RS16195	branched-chain amino acid ABC transporter substrate-binding protein [Vibrio parahaemolyticus]
gene3239	-2.17757	AL464_RS16200	ABC transporter ATP-binding protein [Vibrio parahaemolyticus]
gene3242	-1.08585	AL464_RS16215	hypothetical protein M636_05105 [Vibrio parahaemolyticus O1:K33 str. CDC_K4557] [Vibrio parahaemolyticus]
gene3244	-1.09568	AL464_RS16225	molybdopterin containing oxidoreductase [Vibrio parahaemolyticus]
gene3257	-2.48845	AL464_RS16290	3-methylcrotonyl-CoA carboxylase [Vibrio parahaemolyticus]
gene3259	-2.70191	AL464_RS16300	methylcrotonoyl-CoA carboxylase [Vibrio alginolyticus]
gene3260	-2.09986	AL464_RS16305	acyl-CoA dehydrogenase [Vibrio parahaemolyticus]
gene3261	-2.5207	AL464_RS16310	MerR family transcriptional regulator [Vibrio sp. 712i1]
gene3262	-2.33713	AL464_RS16315	acetyl-CoA acetyltransferase [Vibrio parahaemolyticus]
gene3264	-3.1228	AL464_RS16325	acyl-CoA dehydrogenase [Vibrio parahaemolyticus]
gene3265	-3.61649	AL464_RS16330	enoyl-CoA hydratase [Vibrio parahaemolyticus]
gene3266	-3.13676	AL464_RS16335	enoyl-CoA hydratase [Vibrio parahaemolyticus]
gene3267	-4.74523	AL464_RS16340	3-hydroxyisobutyrate dehydrogenase [Vibrio parahaemolyticus]
gene3273	1.51346	AL464_RS16370	glycine/betaine ABC transporter substrate-binding protein [Vibrio parahaemolyticus]
gene3274	2.02077	AL464_RS16375	choline ABC transporter permease subunit [Vibrio parahaemolyticus]
gene3278	-1.9307	AL464_RS16395	SPFH domain / Band 7 family protein [Vibrio parahaemolyticus]
gene3302	1.49684	AL464_RS16515	nicotinamide mononucleotide transporter PnuC family protein [Vibrio parahaemolyticus]
gene3315	-1.00028	AL464_RS16580	serine/threonine protein kinase [Vibrio parahaemolyticus]
gene3332	-1.11974	AL464_RS16665	anti-sigma F factor antagonist [Vibrio parahaemolyticus]
gene3350	-1.05289	AL464_RS16755	lysozyme family protein [Vibrio parahaemolyticus]
gene3360	1.45986	AL464_RS16805	pyruvate dehydrogenase [Vibrio parahaemolyticus]
gene3371	-1.1987	AL464_RS16860	ATPase AAA [Vibrio parahaemolyticus]
gene3372	-1.15401	AL464_RS16865	vWA domain protein [Vibrio parahaemolyticus]
gene3379	1.31003	AL464_RS16900	alanine racemase [Vibrio parahaemolyticus]
gene3415	1.23628	AL464_RS17080	3-hydroxy-3-methylglutaryl-CoA reductase [Vibrio parahaemolyticus]
gene3420	1.33545	uhpT	hexose phosphate transporter [Vibrio parahaemolyticus]
gene3422	1.22374	AL464_RS17115	LysR family transcriptional regulator [Vibrio parahaemolyticus]
gene3427	-1.21358	AL464_RS17140	membrane protein [Vibrio parahaemolyticus]
gene3428	-1.1473	AL464_RS17145	transporter [Vibrio parahaemolyticus]
gene3429	-1.57591	AL464_RS17150	acriflavine resistance protein B [Vibrio parahaemolyticus]
gene3430	-1.71354	AL464_RS17155	efflux transporter periplasmic adaptor subunit [Vibrio parahaemolyticus]
gene3448	-1.01058	AL464_RS17245	late competence development ComFB family protein [Vibrio sp. HENC-01]
gene3458	1.62949	AL464_RS17295	transcriptional regulator [Vibrio parahaemolyticus]
gene3474	1.1663	AL464_RS17375	ABC transporter [Vibrio parahaemolyticus]
gene3481	1.17157	AL464_RS17410	membrane protein [Vibrio parahaemolyticus]
gene3489	1.00141	AL464_RS17450	long-chain fatty acid outer membrane transporter [Vibrio parahaemolyticus]
gene3491	1.26658	AL464_RS17460	alkylphosphonate utilization protein [Vibrio alginolyticus]
gene3495	-1.18213	AL464_RS17480	ATP-dependent endonuclease [Vibrio parahaemolyticus]
gene3496	2.65271	AL464_RS17485	membrane protein [Vibrio parahaemolyticus 901128] [Vibrio parahaemolyticus]
gene3498	2.1408	AL464_RS17495	formate transporter FocA [Vibrio parahaemolyticus]
gene3499	1.50139	AL464_RS17500	hypothetical protein [Vibrio parahaemolyticus]
gene3500	1.88458	AL464_RS17505	cytochrome b [Vibrio parahaemolyticus]
gene3501	3.21568	AL464_RS17510	hypothetical protein [Vibrio parahaemolyticus]
gene3516	1.20714	AL464_RS17585	aldehyde reductase [Vibrio parahaemolyticus]
gene3517	1.02556	AL464_RS17590	membrane protein [Vibrio parahaemolyticus]
gene3519	-1.15331	AL464_RS17600	two-component sensor histidine kinase [Vibrio parahaemolyticus]
gene3532	-1.17779	fruK	1-phosphofructokinase [Vibrio parahaemolyticus]
gene3533	-1.23854	AL464_RS17670	PTS fructose transporter subunit IIBC [Vibrio parahaemolyticus]
gene3538	1.01353	AL464_RS17695	TetR family transcriptional regulator [Vibrio parahaemolyticus]
gene3585	1.97291	AL464_RS17930	membrane protein [Vibrio parahaemolyticus]
gene3599	-1.72814	AL464_RS18000	nitrogen fixation protein NifW [Vibrio parahaemolyticus]
gene3606	-1.392	AL464_RS18035	response regulator [Vibrio parahaemolyticus]
gene3617	1.27187	AL464_RS18090	phospholipid phosphatase [Vibrio parahaemolyticus]
gene3658	-1.04685	AL464_RS18295	histone acetyltransferase [Vibrio parahaemolyticus]
gene3663	-1.16118	AL464_RS18320	NADH:ubiquinone oxidoreductase subunit 2 [Vibrio antiquarius]
gene3664	1.10709	AL464_RS18325	MFS transporter [Vibrio parahaemolyticus]
gene3677	-1.34881	AL464_RS18390	hypothetical protein [Vibrio parahaemolyticus]
gene3682	1.69298	AL464_RS18415	LysR family transcriptional regulator [Vibrio parahaemolyticus]
gene3686	2.15857	AL464_RS18435	transcriptional regulator [Vibrio parahaemolyticus]
gene3689	-1.08443	AL464_RS18450	TMAO reductase system sensor histidine kinase/response regulator TorS [Vibrio parahaemolyticus]
gene3697	1.01134	AL464_RS18490	membrane protein [Vibrio sp. B183]
gene3705	1.26395	AL464_RS18530	enterochelin ABC transporter substrate-binding protein [Vibrio parahaemolyticus]
gene3708	1.02108	AL464_RS18545	hypothetical protein [Vibrio parahaemolyticus]
gene3713	-1.1762	AL464_RS18570	pyruvate dehydrogenase (acetyl-transferring) E1 component subunit alpha [Vibrio parahaemolyticus]
gene3714	-1.81018	AL464_RS18575	2-oxoisovalerate dehydrogenase [Vibrio parahaemolyticus]
gene3716	-1.29981	AL464_RS18585	electron transfer flavoprotein-ubiquinone oxidoreductase [Vibrio parahaemolyticus]
gene3717	-1.98517	AL464_RS18590	glutathione S-transferase [Vibrio parahaemolyticus]
gene3719	-1.5169	AL464_RS18600	protocatechuate 3,4-dioxygenase [Vibrio parahaemolyticus]
gene3720	-2.795	artM	amino ABC transporter permease, 3-TM region, His/Glu/Gln/Arg/opine family domain protein [Vibrio parahaemolyticus]
gene3721	-2.94469	AL464_RS18610	ABC transporter [Vibrio parahaemolyticus]
gene3722	-2.9842	AL464_RS18615	arginine ABC transporter substrate-binding protein [Vibrio parahaemolyticus]
gene3723	-2.61731	AL464_RS18620	arginine ABC transporter ATP-binding protein ArtP [Vibrio parahaemolyticus]
gene3728	-3.60546	AL464_RS18645	cytochrome o ubiquinol oxidase subunit III [Vibrio parahaemolyticus]
gene3729	-1.18192	AL464_RS18650	cytochrome ubiquinol oxidase subunit I [Vibrio parahaemolyticus]
gene3730	-1.22147	AL464_RS18655	cytochrome ubiquinol oxidase subunit II [Vibrio parahaemolyticus]
gene3731	-1.21107	fabG	3-ketoacyl-ACP reductase [Vibrio parahaemolyticus]
gene3732	-1.249	AL464_RS18665	3-hydroxyisobutyrate dehydrogenase [Vibrio parahaemolyticus]
gene3733	-1.21704	AL464_RS18670	enoyl-CoA hydratase [Vibrio parahaemolyticus]
gene3734	-1.56223	AL464_RS18675	enoyl-CoA hydratase [Vibrio parahaemolyticus]
gene3735	-1.29903	AL464_RS18680	acyl-CoA dehydrogenase [Vibrio parahaemolyticus]
gene3736	-1.18672	AL464_RS18685	methylmalonate-semialdehyde dehydrogenase (acylating) [Vibrio parahaemolyticus]
gene3737	-1.29625	AL464_RS18690	acetyl-CoA acetyltransferase [Vibrio parahaemolyticus]
gene3738	-2.57917	AL464_RS18695	predicted transcriptional regulator LiuR of leucine degradation pathway MerR family [Vibrio antiquarius]
gene3739	-1.3024	AL464_RS18700	isovaleryl-CoA dehydrogenase [Vibrio parahaemolyticus]
gene3746	-1.34325	AL464_RS18735	acetate kinase [Vibrio parahaemolyticus]
gene3748	1.30187	AL464_RS18745	RNA helicase [Vibrio parahaemolyticus]
gene3750	1.44358	AL464_RS18755	AraC family transcriptional regulator [Vibrio parahaemolyticus]
gene3752	2.41345	AL464_RS18765	phosphate ABC transporter substrate-binding protein [Vibrio parahaemolyticus]
gene3758	2.19346	AL464_RS18795	LysR family transcriptional regulator [Vibrio parahaemolyticus]
gene3771	1.2519	AL464_RS18860	conserved hypothetical protein [Vibrio parahaemolyticus AQ3810] [Vibrio parahaemolyticus]
gene3777	-2.23971	AL464_RS18890	4a-hydroxytetrahydrobiopterin dehydratase [Vibrio parahaemolyticus]
gene3791	-1.58655	AL464_RS18960	DNA starvation/stationary phase protection protein [Vibrio natriegens]
gene3794	-1.2943	AL464_RS18975	macrolide ABC transporter ATP-binding protein [Vibrio parahaemolyticus]
gene3802	1.32032	AL464_RS19015	YaeQ protein [Vibrio parahaemolyticus]
gene3803	1.27228	AL464_RS19020	hypothetical protein [Vibrio parahaemolyticus]
gene3804	1.27782	AL464_RS19025	glutaredoxin [Vibrio parahaemolyticus]
gene3805	-1.08695	AL464_RS19030	membrane protein [Vibrio parahaemolyticus 3324] [Vibrio parahaemolyticus]
gene382	1.22146	AL464_RS01915	2-amino-4-hydroxy-6-hydroxymethyldihydropteridine diphosphokinase [Vibrio parahaemolyticus]
gene3837	-1.03633	AL464_RS19190	chemotaxis protein [Vibrio parahaemolyticus]
gene3875	1.45427	AL464_RS19380	acriflavin resistance protein [Vibrio parahaemolyticus]
gene3876	1.74031	AL464_RS19385	hypothetical protein [Vibrio parahaemolyticus]
gene3879	-1.37145	AL464_RS19400	universal stress protein A [Vibrio campbellii]
gene388	1.00582	AL464_RS01945	glutamyl-tRNA amidotransferase [Vibrio alginolyticus]
gene3882	-1.21434	AL464_RS19415	hypothetical protein [Vibrio parahaemolyticus]
gene3885	-2.36454	AL464_RS19430	secretion factor PAS [Vibrio sp. HENC-01]
gene3887	1.11248	AL464_RS19440	hypothetical protein [Vibrio parahaemolyticus]
gene3912	-1.09185	AL464_RS19565	hypothetical protein [Vibrio parahaemolyticus]
gene393	-1.29311	AL464_RS01970	D-fructose-6-phosphate amidotransferase [Vibrio parahaemolyticus]
gene3930	-1.46554	AL464_RS19655	hypothetical protein [Vibrio parahaemolyticus]
gene3958	-1.04775	AL464_RS19795	tyrosyl-tRNA synthetase [Vibrio sp. S512-13]
gene3972	2.46898	AL464_RS19865	ABC transporter substrate-binding protein [Vibrio parahaemolyticus]
gene3973	2.13627	AL464_RS19870	nucleotide pyrophosphatase [Vibrio parahaemolyticus]
gene3978	1.57651	AL464_RS19895	methyl-accepting chemotaxis protein [Vibrio parahaemolyticus AQ3810] [Vibrio parahaemolyticus]
gene3989	-1.97003	AL464_RS19950	EBNA-1 nuclear protein [Vibrio parahaemolyticus]
gene3990	-1.98229	AL464_RS19955	dipeptide epimerase [Vibrio parahaemolyticus]
gene3991	-2.37622	fusA	elongation factor G [Vibrio parahaemolyticus]
gene3997	1.69551	AL464_RS19990	copper homeostasis protein [Vibrio parahaemolyticus]
gene3998	1.84296	AL464_RS19995	membrane protein [Vibrio parahaemolyticus]
gene4004	2.03863	AL464_RS20025	hypothetical protein [Vibrio parahaemolyticus]
gene4011	-1.32575	AL464_RS20060	glyoxalase [Vibrio parahaemolyticus]
gene4023	-1.28876	AL464_RS20120	2-nitropropane dioxygenase [Vibrio parahaemolyticus]
gene4049	-1.9223	AL464_RS20250	flagellar basal body rod protein FlgF [Vibrio parahaemolyticus]
gene405	-1.90324	AL464_RS02030	glutamine-fructose-6-phosphate transaminase (isomerizing) [Vibrio parahaemolyticus]
gene406	-1.92261	AL464_RS02035	XRE family transcriptional regulator [Vibrio jasicida]
gene4060	1.08726	AL464_RS20305	membrane protein [Vibrio parahaemolyticus 3631] [Vibrio parahaemolyticus]
gene4068	1.38108	AL464_RS20345	membrane protein [Vibrio parahaemolyticus]
gene4071	1.43597	AL464_RS20360	virK protein [Vibrio parahaemolyticus]
gene4072	1.18165	AL464_RS20365	membrane protein [Vibrio parahaemolyticus]
gene4075	1.4682	AL464_RS20380	phosphonate ABC transporter permease [Vibrio parahaemolyticus]
gene4076	2.02267	AL464_RS20385	phosphonate ABC transporter ATP-binding protein [Vibrio parahaemolyticus]
gene4085	-1.09485	AL464_RS20430	PTS ascorbate transporter subunit IIC [Vibrio alginolyticus]
gene409	-1.10849	AL464_RS02050	diguanylate cyclase [Vibrio parahaemolyticus]
gene4094	4.46157	AL464_RS20475	hypothetical protein VPA0220 [Vibrio parahaemolyticus RIMD 2210633] [Vibrio parahaemolyticus]
gene4101	-3.64847	AL464_RS20510	C factor cell-cell signaling protein [Vibrio parahaemolyticus 3644] [Vibrio parahaemolyticus]
gene4126	-1.57047	tnaA	cysteine desulfhydrase [Vibrio parahaemolyticus]
gene414	1.3402	AL464_RS02075	glycosyl transferase [Vibrio parahaemolyticus]
gene4175	-0.922198	AL464_RS20880	-
gene4193	-1.42111	AL464_RS20970	trimethylamine N-oxide reductase I catalytic subunit [Vibrio parahaemolyticus]
gene4194	-1.24282	AL464_RS20975	cytochrome c [Vibrio parahaemolyticus]
gene4196	-1.06657	AL464_RS20985	short-chain dehydrogenase/reductase [Vibrio parahaemolyticus]
gene4207	-1.11329	AL464_RS21040	hypothetical protein [Vibrio parahaemolyticus]
gene4218	-1.32124	AL464_RS21095	alpha-glucosidase [Vibrio parahaemolyticus]
gene4219	-1.15387	AL464_RS21100	transcriptional regulator [Vibrio parahaemolyticus]
gene4220	1.5709	AL464_RS21105	MBL fold metallo-hydrolase [Vibrio parahaemolyticus]
gene4222	-1.17324	AL464_RS21115	MFS transporter [Vibrio parahaemolyticus]
gene4223	-1.10206	AL464_RS21120	hemolysin D [Vibrio parahaemolyticus]
gene4224	-2.03146	AL464_RS21125	outer membrane protein OmpW [Vibrio parahaemolyticus]
gene4232	-1.68114	AL464_RS21165	oligogalacturonate lyase [Vibrio parahaemolyticus]
gene4233	-1.57278	AL464_RS21170	transporter, partial [Vibrio parahaemolyticus]
gene4234	-1.04402	AL464_RS21175	exopolygalacturonate lyase [Vibrio parahaemolyticus]
gene4237	-1.17452	AL464_RS21190	ketohydroxyglutarate aldolase [Vibrio natriegens]
gene4242	-1.32968	AL464_RS21215	permease [Vibrio parahaemolyticus]
gene4247	-1.09382	AL464_RS21240	LysR family transcriptional regulator [Vibrio parahaemolyticus]
gene4261	-2.56828	AL464_RS21310	hypothetical protein VPA0058 [Vibrio parahaemolyticus RIMD 2210633] [Vibrio parahaemolyticus]
gene4265	1.03126	AL464_RS21330	esterase [Vibrio parahaemolyticus]
gene4266	1.03552	AL464_RS21335	transcriptional regulator [Vibrio parahaemolyticus VP49] [Vibrio parahaemolyticus]
gene4271	-1.05567	AL464_RS21360	hypothetical protein [Vibrio parahaemolyticus]
gene4274	-1.64811	AL464_RS21375	hypothetical protein FORC14_2981 [Vibrio parahaemolyticus]
gene4275	4.4158	AL464_RS21380	oxidoreductase [Vibrio parahaemolyticus]
gene4276	3.87024	AL464_RS21385	pirin [Vibrio sp. S512-13]
gene4279	-2.42646	AL464_RS21400	hypothetical protein VPA0039 [Vibrio parahaemolyticus RIMD 2210633] [Vibrio parahaemolyticus]
gene4327	1.5024	AL464_RS21640	mechanosensitive ion channel protein MscS [Vibrio parahaemolyticus]
gene4346	1.37894	AL464_RS21735	DUF445 domain-containing protein [Vibrio parahaemolyticus]
gene4361	-1.41631	AL464_RS21810	transcriptional regulator [Vibrio parahaemolyticus]
gene4368	1.30852	AL464_RS21845	MarR family transcriptional regulator [Vibrio parahaemolyticus]
gene4369	1.44471	AL464_RS21850	organic hydroperoxide resistance protein [Vibrio parahaemolyticus]
gene4383	-2.25069	AL464_RS21920	DNA-binding response regulator [Vibrio parahaemolyticus]
gene4411	-1.04389	AL464_RS22060	sel1 repeat family protein [Vibrio parahaemolyticus]
gene4423	-1.36948	AL464_RS22120	hypothetical protein [Vibrio parahaemolyticus]
gene4455	-2.74175	AL464_RS22280	antibiotic biosynthesis monooxygenase [Vibrio parahaemolyticus]
gene4462	-1.31003	AL464_RS22315	AI-2E family transporter [Vibrio owensii]
gene4463	-1.05134	AL464_RS22320	voltage-dependent potassium channel [Vibrio antiquarius]
gene4464	-1.18094	AL464_RS22325	fusaric acid resistance protein [Vibrio parahaemolyticus]
gene4466	-1.12194	AL464_RS22335	efflux transporter outer membrane factor (OMF) lipo, NodT family protein [Vibrio parahaemolyticus]
gene4475	-2.36615	AL464_RS22380	fructose-6-phosphate aldolase [Vibrio parahaemolyticus]
gene4476	-1.99512	AL464_RS22385	pyruvate formate lyase-activating protein [Vibrio parahaemolyticus]
gene4477	-2.15348	AL464_RS22390	glycyl radical enzyme [Vibrio alginolyticus]
gene449	-1.05299	AL464_RS02250	inorganic pyrophosphatase [Vibrio alginolyticus]
gene4502	-1.1484	AL464_RS22515	sigma-54-dependent Fis family transcriptional regulator [Vibrio parahaemolyticus]
gene4505	-1.41256	fliG	flagellar motor switch protein FliG [Vibrio alginolyticus]
gene4509	-1.06718	AL464_RS22550	serine protease [Vibrio parahaemolyticus]
gene4560	1.34357	AL464_RS22805	lactate dehydrogenase [Vibrio parahaemolyticus]
gene4561	1.16084	deoD	purine-nucleoside phosphorylase [Vibrio jasicida]
gene457	-3.47444	AL464_RS02290	hypothetical protein D046_5344 [Vibrio parahaemolyticus V-223/04] [Vibrio parahaemolyticus]
gene4574	2.31698	AL464_RS22875	phosphate ABC transporter, periplasmic phosphate-binding protein [Vibrio alginolyticus 12G01] [Vibrio alginolyticus]
gene4575	2.23924	AL464_RS22880	phosphate ABC transporter permease [Vibrio owensii CAIM 1854 = LMG 25443] [Vibrio owensii]
gene4576	2.75325	AL464_RS22885	phosphate ABC transporter, permease protein PstA [Vibrio sp. HENC-01]
gene4577	1.71234	pstB	phosphate ABC transporter ATP-binding protein [Vibrio vulnificus]
gene4578	1.09028	AL464_RS22895	GGDEF domain-containing protein [Vibrio parahaemolyticus]
gene4580	-1.06015	AL464_RS22905	hypothetical protein FORC14_4412 [Vibrio parahaemolyticus]
gene4589	1.01643	AL464_RS22950	calcium-binding protein [Vibrio parahaemolyticus]
gene4606	-1.55302	AL464_RS23035	azurin [Vibrio parahaemolyticus]
gene462	-1.01644	AL464_RS02315	TIGR03899 family protein [Vibrio parahaemolyticus]
gene4622	1.08512	AL464_RS23115	capsular biosynthesis protein [Vibrio parahaemolyticus]
gene4623	1.04169	AL464_RS23120	capsular biosynthesis protein [Vibrio parahaemolyticus]
gene4624	1.12687	AL464_RS23125	capsular biosynthesis protein [Vibrio parahaemolyticus]
gene4625	1.62192	AL464_RS23130	ligase [Vibrio parahaemolyticus VP551] [Vibrio parahaemolyticus]
gene4626	1.03534	AL464_RS23135	glycosyl transferase [Vibrio parahaemolyticus]
gene4627	1.09825	AL464_RS23140	capsular biosynthesis protein [Vibrio parahaemolyticus]
gene4628	1.2016	AL464_RS23145	capsular polysaccharide synthesis enzyme CpsD exopolysaccharide synthesis [Vibrio parahaemolyticus]
gene4629	1.43454	AL464_RS23150	polysaccharide biosynthesis/export protein [Vibrio antiquarius]
gene4630	1.95841	AL464_RS23155	capsular biosynthesis protein [Vibrio parahaemolyticus]
gene4631	2.46669	AL464_RS23160	undecaprenyl-phosphate glucose phosphotransferase [Vibrio parahaemolyticus]
gene4632	1.28642	AL464_RS23165	maltose/maltodextrin transporter ATP-binding protein [Vibrio jasicida]
gene4636	2.08787	AL464_RS23185	hypothetical protein [Vibrio parahaemolyticus]
gene507	-1.05801	AL464_RS02540	ATP-dependent protease peptidase subunit [Vibrio splendidus 12B01] [Vibrio splendidus]
gene508	-1.0793	hslU	HslU--HslV peptidase ATPase subunit [Vibrio parahaemolyticus]
gene516	-1.39141	AL464_RS02585	5-carboxymethyl-2-hydroxymuconate isomerase [Vibrio parahaemolyticus]
gene630	-1.03599	AL464_RS03155	type II secretion system protein GspG [Vibrio anguillarum]
gene637	-1.51753	AL464_RS03190	phosphoenolpyruvate carboxykinase (ATP) [Vibrio parahaemolyticus]
gene668	-1.45444	AL464_RS03345	DNA recombination protein RmuC [Vibrio parahaemolyticus]
gene685	-1.0974	AL464_RS03430	universal stress protein A [Vibrio azureus]
gene712	-1.34868	AL464_RS03565	nickel/dipeptide/oligopeptide ABC transporter substrate-binding protein [Vibrio parahaemolyticus]
gene713	-1.11006	AL464_RS03570	ABC transporter ATP-binding protein [Vibrio parahaemolyticus]
gene714	-1.88635	AL464_RS03575	hypothetical protein VP0046 [Vibrio parahaemolyticus RIMD 2210633] [Vibrio parahaemolyticus]
gene724	-1.05785	AL464_RS03625	membrane protein [Vibrio campbellii]
gene725	-1.30865	AL464_RS03630	transporter [Vibrio parahaemolyticus]
gene730	-2.75347	AL464_RS03655	-
gene737	-1.61749	fadB	multifunctional fatty acid oxidation complex subunit alpha [Vibrio parahaemolyticus]
gene738	-1.82047	fadA	3-ketoacyl-CoA thiolase [Vibrio parahaemolyticus]
gene744	1.11674	AL464_RS03725	UPF0016 family membrane protein [Vibrio parahaemolyticus]
gene749	-1.26769	AL464_RS03750	heat-shock protein Hsp20 [Vibrio mytili]
gene759	1.0996	AL464_RS03800	ribonuclease P [Vibrio scophthalmi LMG 19158] [Vibrio scophthalmi]
gene779	-1.22458	AL464_RS03900	Bcr/CflA family drug resistance efflux transporter [Vibrio parahaemolyticus]
gene816	-1.04548	AL464_RS04085	-
gene825	-3.05166	AL464_RS04130	thiamine biosynthesis protein ThiS [Vibrio parahaemolyticus]
gene861	-1.04548	AL464_RS04310	-
gene864	-1.06265	AL464_RS04325	heme biosynthesis protein HemY [Vibrio parahaemolyticus]
gene865	-1.0876	AL464_RS04330	uroporphyrin-III methyltransferase [Vibrio parahaemolyticus]
gene866	-1.18629	AL464_RS04335	uroporphyrinogen-III synthase [Vibrio parahaemolyticus]
gene884	1.42234	AL464_RS04425	transcriptional regulator ArsR family [Vibrio antiquarius]
gene885	1.17514	AL464_RS04430	glyceraldehyde-3-phosphate dehydrogenase [Vibrio parahaemolyticus]
gene887	1.06621	AL464_RS04440	MFS transporter [Vibrio parahaemolyticus]
gene89	1.45795	AL464_RS00450	membrane protein [Vibrio antiquarius]
gene890	1.04565	AL464_RS04455	RNA polymerase subunit sigma [Vibrio rotiferianus]
gene91	2.875	AL464_RS00460	hypothetical protein [Vibrio parahaemolyticus]
gene941	-1.20955	AL464_RS04710	sigma D regulator [Vibrio owensii]
gene944	1.04773	AL464_RS04725	hypothetical protein [Vibrio parahaemolyticus]
gene948	1.25599	AL464_RS04745	hypothetical protein VP2913 [Vibrio parahaemolyticus RIMD 2210633] [Vibrio parahaemolyticus]
gene967	-1.38681	AL464_RS04840	-
gene972	-1.16672	AL464_RS04865	-

## Sheet: Table S4
Table S4. DEGs in V. parahaemolyticus strain V82 under cold stress.
Gene id	Log2[Fold Change (4°C to 37 °C)]	Symbol	Description
gene1023	-1.59799	AL464_RS05120	ATPase [Vibrio parahaemolyticus]
gene1034	-1.15209	AL464_RS05175	Ribosome-associated protein Y [Vibrio splendidus 12B01] [Vibrio splendidus]
gene1053	1.36897	AL464_RS05270	arginine deiminase [Vibrio parahaemolyticus]
gene1127	2.49552	cpxP	heavy-metal resistance family protein [Vibrio parahaemolyticus]
gene1140	-1.38258	AL464_RS05705	fumarate reductase subunit C [Vibrio sp. HENC-01]
gene1141	-1.14663	AL464_RS05710	fumarate reductase iron-sulfur subunit [Vibrio rotiferianus]
gene1154	-1.15793	AL464_RS05775	chemotaxis protein [Vibrio parahaemolyticus]
gene1212	-1.00841	AL464_RS06065	sulfurtransferase [Vibrio harveyi]
gene1227	-1.07562	AL464_RS06140	phosphoenolpyruvate carboxylase [Vibrio parahaemolyticus]
gene1228	-1.83447	AL464_RS06145	acetylornithine deacetylase [Vibrio parahaemolyticus]
gene1229	-2.59426	AL464_RS06150	N-acetyl-gamma-glutamyl-phosphate reductase [Vibrio parahaemolyticus]
gene1230	-2.87135	AL464_RS06155	acetylglutamate kinase [Vibrio parahaemolyticus]
gene1231	-2.39864	AL464_RS06160	argininosuccinate synthase [Vibrio parahaemolyticus]
gene1232	-1.78013	AL464_RS06165	argininosuccinate lyase [Vibrio parahaemolyticus]
gene1423	1.8419	AL464_RS07120	hypothetical protein VP10329_15850 [Vibrio parahaemolyticus 10329] [Vibrio parahaemolyticus]
gene15	-1.35453	AL464_RS00080	flagellar biosynthesis anti-sigma factor FlgM [Vibrio harveyi]
gene1528	3.45137	glpD	glycerol-3-phosphate dehydrogenase [Vibrio parahaemolyticus]
gene1531	2.45659	AL464_RS07660	aquaporin [Vibrio parahaemolyticus]
gene1532	1.63096	glpT	MFS transporter [Vibrio parahaemolyticus]
gene1644	-1.64174	AL464_RS08225	conserved hypothetical protein [Vibrio parahaemolyticus AQ3810] [Vibrio parahaemolyticus]
gene1649	-1.02845	AL464_RS08250	flagellin [Vibrio parahaemolyticus]
gene1712	2.61509	AL464_RS08565	FMN reductase [Vibrio parahaemolyticus]
gene1727	1.13384	AL464_RS08640	membrane protein [Vibrio parahaemolyticus]
gene1745	-1.18715	AL464_RS08730	hypothetical protein [Vibrio parahaemolyticus]
gene1772	-1.01033	AL464_RS08865	bifunctional acetaldehyde-CoA/alcohol dehydrogenase [Vibrio alginolyticus]
gene1801	1.09202	oppB	oligopeptide transporter permease [Vibrio neptunius]
gene1805	1.47542	AL464_RS09030	glutathione-dependent reductase [Vibrio parahaemolyticus]
gene1846	1.20774	AL464_RS09235	hypothetical protein [Vibrio parahaemolyticus]
gene1958	-1.40155	nrfA	nitrite reductase (cytochrome; ammonia-forming) c552 subunit [Vibrio parahaemolyticus]
gene1959	-1.01539	AL464_RS09800	cytochrome c nitrite reductase pentaheme subunit [Vibrio parahaemolyticus]
gene2153	-1.07523	AL464_RS10770	glutamine synthetase [Vibrio parahaemolyticus]
gene2168	1.43384	AL464_RS10845	multidrug transporter [Vibrio parahaemolyticus]
gene2175	-1.111	AL464_RS10880	sulfate ABC transporter permease [Vibrio parahaemolyticus]
gene2213	-1.15577	AL464_RS11070	membrane protein [Vibrio parahaemolyticus]
gene2221	-2.22726	AL464_RS11110	hypothetical protein VP1706 [Vibrio parahaemolyticus RIMD 2210633] [Vibrio parahaemolyticus]
gene2234	-3.0091	AL464_RS11175	type III secretion protein, YscG family [Vibrio parahaemolyticus]
gene2332	1.3099	AL464_RS11665	beta-hydroxydecanoyl-ACP dehydratase [Vibrio parahaemolyticus]
gene2428	3.0176	AL464_RS12145	FMN-dependent NADH-azoreductase [Vibrio parahaemolyticus]
gene2433	-1.14895	AL464_RS12170	dimethylsulfoxide reductase [Vibrio parahaemolyticus]
gene2451	-1.61424	AL464_RS12260	metal-dependent phosphohydrolase [Vibrio parahaemolyticus]
gene2556	1.55248	AL464_RS12785	flippase [Vibrio parahaemolyticus]
gene262	2.27665	AL464_RS01315	carbon starvation protein A [Vibrio parahaemolyticus]
gene263	2.35547	AL464_RS01320	sensor histidine kinase [Vibrio parahaemolyticus]
gene2665	1.00945	ushA	bifunctional UDP-sugar hydrolase/5'-nucleotidase, partial [Vibrio parahaemolyticus]
gene2668	1.98235	AL464_RS13345	heat-shock protein HslJ [Vibrio hyugaensis]
gene2695	1.16603	AL464_RS13480	phage-shock protein [Vibrio alginolyticus]
gene2750	-1.00485	bioD	dethiobiotin synthase [Vibrio owensii]
gene2848	-1.45198	AL464_RS14245	formate acetyltransferase, partial [Vibrio parahaemolyticus]
gene2852	-1.64102	AL464_RS14265	hypothetical protein VP0990 [Vibrio parahaemolyticus RIMD 2210633] [Vibrio parahaemolyticus]
gene2853	-1.27725	AL464_RS14270	PrkA serine protein kinase [Vibrio antiquarius]
gene2854	-1.17172	AL464_RS14275	hypothetical protein VP0986 [Vibrio parahaemolyticus RIMD 2210633] [Vibrio parahaemolyticus]
gene2855	-1.33971	AL464_RS14280	SpoVR family protein [Vibrio parahaemolyticus]
gene2932	1.42484	AL464_RS14665	C4-dicarboxylate ABC transporter permease [Vibrio parahaemolyticus]
gene2946	1.23994	AL464_RS14735	1-acyl-sn-glycerol-3-phosphate acyltransferase [Vibrio parahaemolyticus]
gene298	-1.16039	AL464_RS01495	hemerythrin HHE cation binding domain protein [Vibrio parahaemolyticus 10290] [Vibrio parahaemolyticus]
gene3027	-1.46654	AL464_RS15140	membrane protein [Vibrio parahaemolyticus VP49] [Vibrio parahaemolyticus]
gene306	-1.12051	AL464_RS01535	regulator of ribonuclease activity A [Vibrio campbellii HY01] [Vibrio campbellii]
gene307	-1.43324	AL464_RS01540	hypothetical protein [Vibrio parahaemolyticus]
gene3119	1.25545	AL464_RS15600	adenosine deaminase [Vibrio parahaemolyticus]
gene3122	1.43545	AL464_RS15615	quercetin 2,3-dioxygenase [Vibrio parahaemolyticus]
gene313	-1.16541	AL464_RS01570	glutamate synthase [Vibrio parahaemolyticus]
gene3149	2.11709	codB	cytosine permease [Vibrio parahaemolyticus]
gene3159	1.16646	AL464_RS15800	glyceraldehyde-3-phosphate dehydrogenase [Vibrio parahaemolyticus]
gene3185	-1.81841	AL464_RS15930	phasin family protein [Vibrio galatheae]
gene3195	-1.13712	AL464_RS15980	peptidase T [Vibrio sp. S512-13]
gene3203	-1.31221	AL464_RS16020	membrane protein [Vibrio diabolicus]
gene323	1.67871	AL464_RS01620	membrane protein [Vibrio parahaemolyticus]
gene3261	-1.25878	AL464_RS16310	MerR family transcriptional regulator [Vibrio sp. 712i1]
gene3264	-1.00694	AL464_RS16325	acyl-CoA dehydrogenase [Vibrio parahaemolyticus]
gene3265	-1.14766	AL464_RS16330	enoyl-CoA hydratase [Vibrio parahaemolyticus]
gene3315	1.79313	AL464_RS16580	serine/threonine protein kinase [Vibrio parahaemolyticus]
gene3410	1.31484	AL464_RS17055	MFS transporter [Vibrio parahaemolyticus]
gene3426	-1.26132	AL464_RS17135	transcriptional regulator ArsR family [Vibrio orientalis CIP 102891 = ATCC 33934] [Vibrio orientalis]
gene3427	-1.17749	AL464_RS17140	membrane protein [Vibrio parahaemolyticus]
gene3430	-1.02612	AL464_RS17155	efflux transporter periplasmic adaptor subunit [Vibrio parahaemolyticus]
gene3499	2.00235	AL464_RS17500	hypothetical protein [Vibrio parahaemolyticus]
gene3500	1.26874	AL464_RS17505	cytochrome b [Vibrio parahaemolyticus]
gene3717	-1.42108	AL464_RS18590	glutathione S-transferase [Vibrio parahaemolyticus]
gene3719	-1.25871	AL464_RS18600	protocatechuate 3,4-dioxygenase [Vibrio parahaemolyticus]
gene3720	-1.2086	artM	amino ABC transporter permease, 3-TM region, His/Glu/Gln/Arg/opine family domain protein [Vibrio parahaemolyticus]
gene3721	-1.7648	AL464_RS18610	ABC transporter [Vibrio parahaemolyticus]
gene3722	-1.78984	AL464_RS18615	arginine ABC transporter substrate-binding protein [Vibrio parahaemolyticus]
gene3723	-1.58643	AL464_RS18620	arginine ABC transporter ATP-binding protein ArtP [Vibrio parahaemolyticus]
gene3738	-2.33267	AL464_RS18695	predicted transcriptional regulator LiuR of leucine degradation pathway MerR family [Vibrio antiquarius]
gene3746	-1.22429	AL464_RS18735	acetate kinase [Vibrio parahaemolyticus]
gene3782	-1.03532	AL464_RS18915	cobalt-zinc-cadmium resistance protein [Vibrio parahaemolyticus]
gene3802	1.01905	AL464_RS19015	YaeQ protein [Vibrio parahaemolyticus]
gene3882	-1.33024	AL464_RS19415	hypothetical protein [Vibrio parahaemolyticus]
gene3952	-1.26529	AL464_RS19765	adenylosuccinate synthetase [Vibrio parahaemolyticus]
gene3991	-1.43999	fusA	elongation factor G [Vibrio parahaemolyticus]
gene3997	1.10193	AL464_RS19990	copper homeostasis protein [Vibrio parahaemolyticus]
gene404	-1.83109	AL464_RS02025	hypothetical protein [Vibrio parahaemolyticus]
gene405	-1.63835	AL464_RS02030	glutamine-fructose-6-phosphate transaminase (isomerizing) [Vibrio parahaemolyticus]
gene406	-1.66047	AL464_RS02035	XRE family transcriptional regulator [Vibrio jasicida]
gene4109	-1.32001	AL464_RS20550	IS5 family transposase [Vibrio parahaemolyticus]
gene4193	-1.19556	AL464_RS20970	trimethylamine N-oxide reductase I catalytic subunit [Vibrio parahaemolyticus]
gene4194	-1.29617	AL464_RS20975	cytochrome c [Vibrio parahaemolyticus]
gene4218	-1.01574	AL464_RS21095	alpha-glucosidase [Vibrio parahaemolyticus]
gene4222	-1.1209	AL464_RS21115	MFS transporter [Vibrio parahaemolyticus]
gene4223	-1.42257	AL464_RS21120	hemolysin D [Vibrio parahaemolyticus]
gene4230	2.45244	AL464_RS21155	lysE type translocator family protein [Vibrio parahaemolyticus 970107] [Vibrio parahaemolyticus]
gene4233	-1.1081	AL464_RS21170	transporter, partial [Vibrio parahaemolyticus]
gene4275	3.15711	AL464_RS21380	oxidoreductase [Vibrio parahaemolyticus]
gene4276	2.66774	AL464_RS21385	pirin [Vibrio sp. S512-13]
gene4380	-1.65184	AL464_RS21905	peptidase U32 [Vibrio parahaemolyticus]
gene442	-1.07467	AL464_RS02215	universal stress protein [Vibrio cidicii]
gene4426	1.43664	AL464_RS22135	glycogen/starch/alpha-glucan phosphorylase [Vibrio parahaemolyticus]
gene4475	-1.4538	AL464_RS22380	fructose-6-phosphate aldolase [Vibrio parahaemolyticus]
gene4476	-1.55382	AL464_RS22385	pyruvate formate lyase-activating protein [Vibrio parahaemolyticus]
gene4477	-1.44607	AL464_RS22390	glycyl radical enzyme [Vibrio alginolyticus]
gene4589	1.22003	AL464_RS22950	calcium-binding protein [Vibrio parahaemolyticus]
gene4632	1.48518	AL464_RS23165	maltose/maltodextrin transporter ATP-binding protein [Vibrio jasicida]
gene509	-1.04387	AL464_RS02550	1,4-dihydroxy-2-naphthoate polyprenyltransferase [Vibrio parahaemolyticus]
gene749	-1.58857	AL464_RS03750	heat-shock protein Hsp20 [Vibrio mytili]
gene779	-1.10202	AL464_RS03900	Bcr/CflA family drug resistance efflux transporter [Vibrio parahaemolyticus]
gene91	1.73663	AL464_RS00460	hypothetical protein [Vibrio parahaemolyticus]
gene915	1.21289	AL464_RS04580	ligand-gated channel [Vibrio parahaemolyticus]
gene953	1.00755	purH	bifunctional phosphoribosylaminoimidazolecarboxamide formyltransferase/inosine monophosphate cyclohydrolase [Vibrio parahaemolyticus]

## Sheet: Table S5
Table S5. Differentially accumulated proteins identified from VL8
Accession	Name	Species	Peptides in replicate 1 (95%)	Peptides in replicate 2 (95%)	Peptides in replicate 3 (95%)	V8-37-1:V8-4-1	V8-37-2:V8-4-2	V8-37-3:V8-4-3	P value	Fold Change
Q87HD1	Uncharacterized protein OS=Vibrio parahaemolyticus serotype O3:K6 (strain RIMD 2210633) GN=VPA1034 PE=4 SV=1	VIBPA	8	10	7	2.14783	6.72977	2.24905	0.0179509	3.70888
Q87SS7	2-isopropylmalate synthase OS=Vibrio parahaemolyticus serotype O3:K6 (strain RIMD 2210633) GN=leuA PE=3 SV=1	VIBPA	11	12	7	1.78649	1.49968	4.65586	0.0376198	2.64734
Q87T92	Orotate phosphoribosyltransferase OS=Vibrio parahaemolyticus serotype O3:K6 (strain RIMD 2210633) GN=pyrE PE=3 SV=1	VIBPA	23	15	15	1.28233	1.97697	4.61318	0.0473583	2.62416
Q87KR6	Uncharacterized protein OS=Vibrio parahaemolyticus serotype O3:K6 (strain RIMD 2210633) GN=VP2910 PE=4 SV=1	VIBPA	7	6	4	1.58489	1.2942	3.53183	0.0487957	2.13697
Q87T56	ADP-L-glycero-D-manno-heptose-6-epimerase OS=Vibrio parahaemolyticus serotype O3:K6 (strain RIMD 2210633) GN=hldD PE=3 SV=1	VIBPA	42	29	33	1.5417	1.69044	3.04789	0.0159049	2.09335
Q87RG2	Flavodoxin OS=Vibrio parahaemolyticus serotype O3:K6 (strain RIMD 2210633) GN=VP0835 PE=3 SV=1	VIBPA	26	14	21	2.55859	1.39316	2.05116	0.0101217	2.00097
Q87SV0	Immunogenic protein OS=Vibrio parahaemolyticus serotype O3:K6 (strain RIMD 2210633) GN=VP0323 PE=4 SV=1	VIBPA	33	32	27	1.39316	1.41906	3.13329	0.0426085	1.98183
Q87N22	3-oxoacyl-(Acyl-carrier-protein) reductase OS=Vibrio parahaemolyticus serotype O3:K6 (strain RIMD 2210633) GN=VP2054 PE=4 SV=1	VIBPA	61	50	47	1.45881	1.90546	2.35505	0.00532932	1.90644
Q87L98	Aminotransferase, class V OS=Vibrio parahaemolyticus serotype O3:K6 (strain RIMD 2210633) GN=VP2714 PE=3 SV=1	VIBPA	11	9	7	1.87068	1.48594	2.22844	0.00330288	1.86168
Q87LL9	Ribose-5-phosphate isomerase A OS=Vibrio parahaemolyticus serotype O3:K6 (strain RIMD 2210633) GN=rpiA PE=3 SV=1	VIBPA	32	29	22	1.44544	1.36773	2.72898	0.0321584	1.84738
Q87MF6	Nitrogen regulatory protein P-II OS=Vibrio parahaemolyticus serotype O3:K6 (strain RIMD 2210633) GN=VP2299 PE=3 SV=1	VIBPA	13	10	8	2.14783	1.27057	2.0893	0.0136176	1.8359
Q87SB6	Flavodoxin OS=Vibrio parahaemolyticus serotype O3:K6 (strain RIMD 2210633) GN=VP0508 PE=3 SV=1	VIBPA	3	2	4	2.53513	1.25893	1.41906	0.0401547	1.7377
Q87IV8	Putative transport protein OS=Vibrio parahaemolyticus serotype O3:K6 (strain RIMD 2210633) GN=VPA0498 PE=4 SV=1	VIBPA	3	4	3	2.10863	1.90546	1.11686	0.0320407	1.71032
Q87SU5	Octaprenyl-diphosphate synthase OS=Vibrio parahaemolyticus serotype O3:K6 (strain RIMD 2210633) GN=VP0327 PE=3 SV=1	VIBPA	9	13	8	1.24738	2.03236	1.77011	0.0130896	1.68328
Q87MH0	Phosphoribosylformylglycinamidine cyclo-ligase OS=Vibrio parahaemolyticus serotype O3:K6 (strain RIMD 2210633) GN=purM PE=3 SV=1	VIBPA	23	21	18	2.07014	1.64437	1.31826	0.00922283	1.67759
Q87FS4	Putative tyrosine kinase OS=Vibrio parahaemolyticus serotype O3:K6 (strain RIMD 2210633) GN=VPA1604 PE=4 SV=1	VIBPA	26	25	24	1.1695	1.44544	2.37684	0.0460374	1.66393
Q87HM1	Uncharacterized protein OS=Vibrio parahaemolyticus serotype O3:K6 (strain RIMD 2210633) GN=VPA0942 PE=4 SV=1	VIBPA	4	5	4	1.59956	1.94089	1.31826	0.00681271	1.61957
Q87PH7	Putrescine-binding periplasmic protein OS=Vibrio parahaemolyticus serotype O3:K6 (strain RIMD 2210633) GN=VP1525 PE=3 SV=1	VIBPA	18	18	13	1.6293	1.90546	1.31826	0.00584441	1.61767
Q87GY5	Transaldolase OS=Vibrio parahaemolyticus serotype O3:K6 (strain RIMD 2210633) GN=tal PE=3 SV=1	VIBPA	64	73	66	1.10662	1.87068	1.80302	0.030187	1.59344
Q87P09	DevB protein OS=Vibrio parahaemolyticus serotype O3:K6 (strain RIMD 2210633) GN=VP1709 PE=4 SV=1	VIBPA	18	22	16	2.12814	1.55597	1.07647	0.0489356	1.58686
Q87JK9	Putative repressor protein PhnR OS=Vibrio parahaemolyticus serotype O3:K6 (strain RIMD 2210633) GN=VPA0240 PE=4 SV=1	VIBPA	3	2	4	0.83946	0.524807	0.608135	0.0170054	0.657467
Q87MC0	Uncharacterized protein OS=Vibrio parahaemolyticus serotype O3:K6 (strain RIMD 2210633) GN=VP2336 PE=4 SV=1	VIBPA	2	2	1	0.597035	0.619441	0.717794	0.000709306	0.644757
Q87SK3	Uncharacterized protein OS=Vibrio parahaemolyticus serotype O3:K6 (strain RIMD 2210633) GN=VP0420 PE=4 SV=1	VIBPA	16	24	17	0.717794	0.619441	0.57544	0.00110057	0.637558
Q87S93	30S ribosomal protein S20 OS=Vibrio parahaemolyticus serotype O3:K6 (strain RIMD 2210633) GN=rpsT PE=3 SV=1	VIBPA	26	25	21	0.49204	0.524807	0.895365	0.0308947	0.637404
Q87Q46	Nicotinate-nucleotide--dimethylbenzimidazole phosphoribosyltransferase OS=Vibrio parahaemolyticus serotype O3:K6 (strain RIMD 2210633) GN=cobT PE=3 SV=1	VIBPA	6	3	3	0.474242	0.642688	0.765597	0.0128282	0.627509
Q87RF1	Succinate dehydrogenase iron-sulfur subunit OS=Vibrio parahaemolyticus serotype O3:K6 (strain RIMD 2210633) GN=VP0846 PE=3 SV=1	VIBPA	11	18	8	0.469894	0.554626	0.855067	0.024304	0.626529
Q87TE1	Phosphoenolpyruvate carboxykinase (ATP) OS=Vibrio parahaemolyticus serotype O3:K6 (strain RIMD 2210633) GN=pckA PE=3 SV=1	VIBPA	35	52	42	0.570164	0.465586	0.816582	0.0180685	0.617444
Q87M70	Glycerol-3-phosphate dehydrogenase OS=Vibrio parahaemolyticus serotype O3:K6 (strain RIMD 2210633) GN=VP2388 PE=3 SV=1	VIBPA	19	21	14	0.448745	0.461318	0.937562	0.0430406	0.615875
Q87T53	Putative regulator OS=Vibrio parahaemolyticus serotype O3:K6 (strain RIMD 2210633) GN=VP0217 PE=4 SV=1	VIBPA	7	5	3	0.608135	0.416869	0.816582	0.0271027	0.613862
Q87HW4	Methyl-accepting chemotaxis protein OS=Vibrio parahaemolyticus serotype O3:K6 (strain RIMD 2210633) GN=VPA0842 PE=4 SV=1	VIBPA	15	21	11	0.870964	0.420727	0.534564	0.0320526	0.608752
Q87SU3	50S ribosomal protein L27 OS=Vibrio parahaemolyticus serotype O3:K6 (strain RIMD 2210633) GN=rpmA PE=3 SV=1	VIBPA	16	17	16	0.630957	0.642688	0.539511	0.000400205	0.604385
Q87FU4	UPF0319 protein VPA1584 OS=Vibrio parahaemolyticus serotype O3:K6 (strain RIMD 2210633) GN=VPA1584 PE=3 SV=1	VIBPA	11	8	5	0.337287	0.847227	0.597035	0.0465312	0.59385
Q87SC8	Threonine synthase OS=Vibrio parahaemolyticus serotype O3:K6 (strain RIMD 2210633) GN=VP0496 PE=4 SV=1	VIBPA	22	23	17	0.544503	0.591562	0.613762	5.3758e-05	0.583275
Q87KQ6	Regulator of sigma D OS=Vibrio parahaemolyticus serotype O3:K6 (strain RIMD 2210633) GN=VP2920 PE=3 SV=1	VIBPA	7	8	13	0.37325	0.529663	0.772681	0.0203485	0.558531
Q87T06	50S ribosomal protein L16 OS=Vibrio parahaemolyticus serotype O3:K6 (strain RIMD 2210633) GN=rplP PE=3 SV=1	VIBPA	38	40	35	0.420727	0.758578	0.461318	0.0125837	0.546874
Q87KA9	ATP synthase epsilon chain OS=Vibrio parahaemolyticus serotype O3:K6 (strain RIMD 2210633) GN=atpC PE=3 SV=1	VIBPA	16	16	13	0.47863	0.554626	0.60256	0.000408908	0.545272
Q87N08	Iron-sulfur cluster carrier protein OS=Vibrio parahaemolyticus serotype O3:K6 (strain RIMD 2210633) GN=VP2068 PE=3 SV=1	VIBPA	16	14	12	0.349945	0.912011	0.356451	0.0418852	0.539469
Q87GW2	Uncharacterized protein OS=Vibrio parahaemolyticus serotype O3:K6 (strain RIMD 2210633) GN=VPA1203 PE=4 SV=1	VIBPA	3	6	2	0.870964	0.353183	0.366438	0.0345792	0.530195
Q87SQ6	Phosphoenolpyruvate-protein phosphotransferase OS=Vibrio parahaemolyticus serotype O3:K6 (strain RIMD 2210633) GN=VP0366 PE=3 SV=1	VIBPA	3	11	4	0.49204	0.233346	0.824138	0.0492216	0.516508
Q87LB4	Putative V10 pilin OS=Vibrio parahaemolyticus serotype O3:K6 (strain RIMD 2210633) GN=VP2698 PE=4 SV=1	VIBPA	6	8	7	0.660693	0.510505	0.356451	0.0084358	0.509217
Q87RJ4	DNA ligase OS=Vibrio parahaemolyticus serotype O3:K6 (strain RIMD 2210633) GN=ligA PE=3 SV=1	VIBPA	20	15	20	0.758578	0.267917	0.469894	0.0299298	0.498796
Q87LL7	Uncharacterized protein OS=Vibrio parahaemolyticus serotype O3:K6 (strain RIMD 2210633) GN=VP2594 PE=4 SV=1	VIBPA	6	3	4	0.862979	0.346737	0.263027	0.0388091	0.490914
Q87PF9	Cytochrome c oxidase, subunit CcoO OS=Vibrio parahaemolyticus serotype O3:K6 (strain RIMD 2210633) GN=VP1543 PE=4 SV=1	VIBPA	2	4	4	0.380189	0.510505	0.524807	0.000898131	0.471834
Q87FF7	Uncharacterized protein OS=Vibrio parahaemolyticus serotype O3:K6 (strain RIMD 2210633) GN=VPA1722 PE=4 SV=1	VIBPA	3	5	3	0.291072	0.260615	0.666807	0.014213	0.406165
Q87P87	Agglutination protein OS=Vibrio parahaemolyticus serotype O3:K6 (strain RIMD 2210633) GN=VP1631 PE=4 SV=1	VIBPA	2	8	3	0.0111686	0.0731139	0.534564	0.0410573	0.206282

## Sheet: Table S6
Table S6. Differentially accumulated proteins identified from V82
Accession	Name	Species	Peptides in replicate 1 (95%)	Peptides in replicate 2 (95%)	Peptides in replicate 3 (95%)	V82-37-1:V82-4-1	V82-37-2:V82-4-2	V82-37-3:V82-4-3	P value	Fold Change
Q87PC3	Uncharacterized protein OS=Vibrio parahaemolyticus serotype O3:K6 (strain RIMD 2210633) GN=VP1594 PE=4 SV=1	VIBPA	27	22	23	1.43219	3.56451	4.74242	0.0211514	3.24637
Q87IS1	Putative phosphomannomutase OS=Vibrio parahaemolyticus serotype O3:K6 (strain RIMD 2210633) GN=VPA0535 PE=3 SV=1	VIBPA	7	10	6	1.18032	3.98107	4.13048	0.0370903	3.09729
Q87RR7	PTS system, trehalose-specific IIBC component OS=Vibrio parahaemolyticus serotype O3:K6 (strain RIMD 2210633) GN=VP0710 PE=4 SV=1	VIBPA	12	10	11	1.57036	4.20727	2.26986	0.0174308	2.6825
Q87T61	Putative citrate synthase OS=Vibrio parahaemolyticus serotype O3:K6 (strain RIMD 2210633) GN=VP0209 PE=4 SV=1	VIBPA	9	7	5	3.25087	1.15878	3.63078	0.0372791	2.68014
Q87IZ0	Universal stress protein OS=Vibrio parahaemolyticus serotype O3:K6 (strain RIMD 2210633) GN=VPA0466 PE=3 SV=1	VIBPA	11	9	11	2.53513	2.35505	3.13329	0.000168395	2.67449
Q87T38	Putative carbamoylphosphate synthase large subunit, short form OS=Vibrio parahaemolyticus serotype O3:K6 (strain RIMD 2210633) GN=VP0232 PE=4 SV=1	VIBPA	20	18	14	2.58226	1.90546	2.93765	0.00113304	2.47512
Q87R11	Uncharacterized protein OS=Vibrio parahaemolyticus serotype O3:K6 (strain RIMD 2210633) GN=VP0988 PE=4 SV=1	VIBPA	41	37	33	2.48886	2.55859	1.39316	0.010682	2.14687
Q87R69	2-succinyl-5-enolpyruvyl-6-hydroxy-3-cyclohexene-1-carboxylate synthase OS=Vibrio parahaemolyticus serotype O3:K6 (strain RIMD 2210633) GN=menD PE=3 SV=1	VIBPA	4	5	4	2.03236	1.44544	1.83654	0.00256034	1.77145
Q87SK3	Uncharacterized protein OS=Vibrio parahaemolyticus serotype O3:K6 (strain RIMD 2210633) GN=VP0420 PE=4 SV=1	VIBPA	16	24	17	1.94089	1.47231	1.88799	0.00153532	1.76706
Q87QS7	Putative helicase OS=Vibrio parahaemolyticus serotype O3:K6 (strain RIMD 2210633) GN=VP1072 PE=4 SV=1	VIBPA	32	31	29	2.07014	1.43219	1.58489	0.00467528	1.69574
Q87LP4	Histidine kinase OS=Vibrio parahaemolyticus serotype O3:K6 (strain RIMD 2210633) GN=VP2567 PE=4 SV=1	VIBPA	5	3	3	2.24905	1.27057	1.47231	0.0244497	1.66398
Q87T34	Nucleotide sugar dehydrogenase OS=Vibrio parahaemolyticus serotype O3:K6 (strain RIMD 2210633) GN=VP0236 PE=3 SV=1	VIBPA	78	61	63	1.83654	1.33045	1.52757	0.00464796	1.56485
Q87RV4	Uncharacterized protein OS=Vibrio parahaemolyticus serotype O3:K6 (strain RIMD 2210633) GN=VP0672 PE=4 SV=1	VIBPA	4	3	4	1.85353	1.24738	1.45881	0.0122354	1.51991
Q87KN6	Transcriptional regulator, TetR family OS=Vibrio parahaemolyticus serotype O3:K6 (strain RIMD 2210633) GN=VP2941 PE=4 SV=1	VIBPA	7	5	5	1.67494	1.40605	1.41906	0.00105405	1.50002
Q9L7P5	60 kDa chaperonin 1 OS=Vibrio parahaemolyticus serotype O3:K6 (strain RIMD 2210633) GN=groL1 PE=3 SV=2	VIBPA	303	344	362	0.801678	0.591562	0.613762	0.00634365	0.669001
Q87NB7	Ribosomal large subunit pseudouridine synthase B OS=Vibrio parahaemolyticus serotype O3:K6 (strain RIMD 2210633) GN=rluB PE=3 SV=1	VIBPA	20	21	20	0.539511	0.862979	0.597035	0.0201668	0.666508
Q87NA4	Putative acyl-CoA hydrolase OS=Vibrio parahaemolyticus serotype O3:K6 (strain RIMD 2210633) GN=VP1971 PE=4 SV=1	VIBPA	5	2	2	0.487528	0.824138	0.666807	0.0225277	0.659491
Q87K62	Uncharacterized protein OS=Vibrio parahaemolyticus serotype O3:K6 (strain RIMD 2210633) GN=VPA0036 PE=4 SV=1	VIBPA	6	2	4	0.870964	0.501187	0.60256	0.0259463	0.658237
Q87MY1	Molybdenum cofactor biosynthesis protein B OS=Vibrio parahaemolyticus serotype O3:K6 (strain RIMD 2210633) GN=VP2095 PE=3 SV=1	VIBPA	10	8	10	0.554626	0.580764	0.831764	0.0133022	0.655718
Q87SB1	Lysine--tRNA ligase OS=Vibrio parahaemolyticus serotype O3:K6 (strain RIMD 2210633) GN=lysS PE=3 SV=1	VIBPA	83	85	77	0.586138	0.887156	0.49204	0.0300337	0.655111
Q87SL6	Uncharacterized protein OS=Vibrio parahaemolyticus serotype O3:K6 (strain RIMD 2210633) GN=VP0406 PE=4 SV=1	VIBPA	16	25	17	0.903649	0.619441	0.432514	0.045177	0.651868
Q87LW3	Aconitate hydratase B OS=Vibrio parahaemolyticus serotype O3:K6 (strain RIMD 2210633) GN=VP2495 PE=3 SV=1	VIBPA	155	138	131	0.879023	0.47863	0.591562	0.0299519	0.649738
Q87Q02	Peptidase, M20A family OS=Vibrio parahaemolyticus serotype O3:K6 (strain RIMD 2210633) GN=VP1348 PE=3 SV=1	VIBPA	6	10	8	0.580764	0.613762	0.744732	0.00211094	0.646419
Q87HM1	Uncharacterized protein OS=Vibrio parahaemolyticus serotype O3:K6 (strain RIMD 2210633) GN=VPA0942 PE=4 SV=1	VIBPA	4	5	4	0.642688	0.559758	0.724436	0.00192261	0.642294
Q87MY8	Oligopeptide ABC transporter, ATP-binding protein OS=Vibrio parahaemolyticus serotype O3:K6 (strain RIMD 2210633) GN=VP2088 PE=3 SV=1	VIBPA	21	22	21	0.630957	0.398107	0.887156	0.0486951	0.63874
Q79YX4	Chemotaxis protein CheW OS=Vibrio parahaemolyticus serotype O3:K6 (strain RIMD 2210633) GN=VP2225 PE=4 SV=1	VIBPA	23	19	17	0.47863	0.704693	0.731139	0.0131002	0.638154
Q87SR6	Pyruvate kinase OS=Vibrio parahaemolyticus serotype O3:K6 (strain RIMD 2210633) GN=VP0356 PE=3 SV=1	VIBPA	216	219	192	0.758578	0.666807	0.47863	0.0130631	0.634671
Q87SC7	Autonomous glycyl radical cofactor OS=Vibrio parahaemolyticus serotype O3:K6 (strain RIMD 2210633) GN=grcA PE=3 SV=1	VIBPA	74	90	88	0.636796	0.691831	0.570164	0.000596987	0.63293
Q87L81	Glucose-6-phosphate isomerase OS=Vibrio parahaemolyticus serotype O3:K6 (strain RIMD 2210633) GN=pgi PE=3 SV=1	VIBPA	153	123	136	0.544503	0.794328	0.549541	0.00914372	0.629457
Q87Q59	Phenylalanine--tRNA ligase beta subunit OS=Vibrio parahaemolyticus serotype O3:K6 (strain RIMD 2210633) GN=pheT PE=3 SV=1	VIBPA	95	98	101	0.731139	0.704693	0.428549	0.0215574	0.62146
Q87R81	Trigger factor OS=Vibrio parahaemolyticus serotype O3:K6 (strain RIMD 2210633) GN=tig PE=3 SV=1	VIBPA	191	166	189	0.539511	0.731139	0.591562	0.00286343	0.620737
Q87QK0	Peptidyl-prolyl cis-trans isomerase OS=Vibrio parahaemolyticus serotype O3:K6 (strain RIMD 2210633) GN=VP1149 PE=3 SV=1	VIBPA	38	43	35	0.428549	0.483059	0.937562	0.044088	0.61639
Q87SI5	50S ribosomal protein L13 OS=Vibrio parahaemolyticus serotype O3:K6 (strain RIMD 2210633) GN=rplM PE=3 SV=1	VIBPA	57	38	47	0.912011	0.510505	0.42462	0.0394369	0.615712
Q87M30	Elongation factor G 2 OS=Vibrio parahaemolyticus serotype O3:K6 (strain RIMD 2210633) GN=fusA2 PE=3 SV=1	VIBPA	242	228	264	0.691831	0.698232	0.448745	0.0125142	0.612936
Q87QB9	Enoyl-[acyl-carrier-protein] reductase [NADH] 1 OS=Vibrio parahaemolyticus serotype O3:K6 (strain RIMD 2210633) GN=fabV1 PE=3 SV=1	VIBPA	43	45	38	0.794328	0.394457	0.642688	0.0307426	0.610491
Q87FU4	UPF0319 protein VPA1584 OS=Vibrio parahaemolyticus serotype O3:K6 (strain RIMD 2210633) GN=VPA1584 PE=3 SV=1	VIBPA	11	8	5	0.369828	0.794328	0.666807	0.0392579	0.610321
Q87KZ4	Uncharacterized protein OS=Vibrio parahaemolyticus serotype O3:K6 (strain RIMD 2210633) GN=VP2830 PE=4 SV=1	VIBPA	15	14	10	0.444631	0.946237	0.436516	0.0454887	0.609128
Q87QQ8	Putative transmembrane protein affecting septum formation and cell membrane permeability OS=Vibrio parahaemolyticus serotype O3:K6 (strain RIMD 2210633) GN=VP1091 PE=3 SV=1	VIBPA	21	29	18	0.461318	0.698232	0.666807	0.00870298	0.608786
Q87KF6	Aminopeptidase P OS=Vibrio parahaemolyticus serotype O3:K6 (strain RIMD 2210633) GN=VP3021 PE=4 SV=1	VIBPA	60	50	42	0.529663	0.515229	0.772681	0.00827583	0.605858
Q87RH4	Adenylate kinase OS=Vibrio parahaemolyticus serotype O3:K6 (strain RIMD 2210633) GN=adk PE=3 SV=1	VIBPA	44	39	40	0.787046	0.519996	0.510505	0.0104814	0.605849
Q87FJ6	Alkyl hydroperoxide reductase c22 protein OS=Vibrio parahaemolyticus serotype O3:K6 (strain RIMD 2210633) GN=VPA1683 PE=4 SV=1	VIBPA	132	123	147	0.862978	0.474242	0.448745	0.0271028	0.595322
Q87RT6	tRNA sulfurtransferase OS=Vibrio parahaemolyticus serotype O3:K6 (strain RIMD 2210633) GN=thiI PE=3 SV=1	VIBPA	23	22	18	0.613762	0.801678	0.353183	0.0365113	0.589541
Q87T12	50S ribosomal protein L4 OS=Vibrio parahaemolyticus serotype O3:K6 (strain RIMD 2210633) GN=rplD PE=3 SV=1	VIBPA	126	147	141	0.597035	0.539511	0.630957	0.00015859	0.589168
Q87KQ1	50S ribosomal protein L1 OS=Vibrio parahaemolyticus serotype O3:K6 (strain RIMD 2210633) GN=rplA PE=3 SV=1	VIBPA	151	173	130	0.529663	0.554626	0.679204	0.00107643	0.587831
Q87LG8	Probable cytosol aminopeptidase OS=Vibrio parahaemolyticus serotype O3:K6 (strain RIMD 2210633) GN=pepA PE=3 SV=1	VIBPA	38	37	47	0.413048	0.613762	0.731139	0.0146049	0.585983
Q87LP9	CTP synthase OS=Vibrio parahaemolyticus serotype O3:K6 (strain RIMD 2210633) GN=pyrG PE=3 SV=1	VIBPA	66	53	59	0.591562	0.625173	0.529663	0.000184116	0.582133
Q87M84	RecBCD enzyme subunit RecB OS=Vibrio parahaemolyticus serotype O3:K6 (strain RIMD 2210633) GN=recB PE=3 SV=1	VIBPA	6	4	2	0.387258	0.452898	0.903649	0.0388813	0.581268
Q79YW6	Flagellar motor switch protein FliN OS=Vibrio parahaemolyticus serotype O3:K6 (strain RIMD 2210633) GN=VP2241 PE=3 SV=1	VIBPA	3	7	9	0.636796	0.691831	0.413047	0.0118802	0.580558
Q87PH7	Putrescine-binding periplasmic protein OS=Vibrio parahaemolyticus serotype O3:K6 (strain RIMD 2210633) GN=VP1525 PE=3 SV=1	VIBPA	18	18	13	0.440555	0.380189	0.92045	0.0424521	0.580398
Q87L59	Peroxiredoxin family protein/glutaredoxin OS=Vibrio parahaemolyticus serotype O3:K6 (strain RIMD 2210633) GN=VP2753 PE=4 SV=1	VIBPA	15	14	10	0.328095	0.487528	0.912011	0.0486614	0.575878
Q87Q99	Thioredoxin reductase OS=Vibrio parahaemolyticus serotype O3:K6 (strain RIMD 2210633) GN=VP1251 PE=3 SV=1	VIBPA	41	32	30	2.77971	1.2942	1.41906	0.0435627	1.83099
Q87LL1	Phosphoglycerate kinase OS=Vibrio parahaemolyticus serotype O3:K6 (strain RIMD 2210633) GN=pgk PE=3 SV=1	VIBPA	417	464	455	0.586138	0.724436	0.416869	0.0115253	0.575815
Q87KR6	Uncharacterized protein OS=Vibrio parahaemolyticus serotype O3:K6 (strain RIMD 2210633) GN=VP2910 PE=4 SV=1	VIBPA	7	6	4	0.452898	0.387258	0.879023	0.0340838	0.573059
Q87NH5	Asparagine--tRNA ligase OS=Vibrio parahaemolyticus serotype O3:K6 (strain RIMD 2210633) GN=asnS PE=3 SV=1	VIBPA	56	62	81	0.49204	0.809096	0.369828	0.0246118	0.556988
Q87RS3	Lipoprotein OS=Vibrio parahaemolyticus serotype O3:K6 (strain RIMD 2210633) GN=VP0704 PE=3 SV=1	VIBPA	42	37	34	0.483059	0.529663	0.642688	0.0010111	0.551803
Q87MN7	3-oxoacyl-[acyl-carrier-protein] synthase I OS=Vibrio parahaemolyticus serotype O3:K6 (strain RIMD 2210633) GN=VP2194 PE=3 SV=1	VIBPA	85	74	82	0.564937	0.642688	0.440555	0.00264162	0.549393
Q87MM8	50S ribosomal protein L3 glutamine methyltransferase OS=Vibrio parahaemolyticus serotype O3:K6 (strain RIMD 2210633) GN=prmB PE=3 SV=1	VIBPA	9	11	10	0.409261	0.758578	0.474242	0.013243	0.54736
Q87MV2	UPF0352 protein VP2129 OS=Vibrio parahaemolyticus serotype O3:K6 (strain RIMD 2210633) GN=VP2129 PE=1 SV=1	VIBPA	6	3	2	0.544503	0.483059	0.60256	0.000327543	0.543374
Q87KP9	Transcription termination/antitermination protein NusG OS=Vibrio parahaemolyticus serotype O3:K6 (strain RIMD 2210633) GN=nusG PE=3 SV=2	VIBPA	19	20	17	0.549541	0.717794	0.353183	0.0168144	0.540173
Q87R36	Uncharacterized protein OS=Vibrio parahaemolyticus serotype O3:K6 (strain RIMD 2210633) GN=VP0962 PE=4 SV=1	VIBPA	13	17	18	0.539511	0.337287	0.737904	0.0211541	0.538234
Q87PB0	RNA chaperone ProQ OS=Vibrio parahaemolyticus serotype O3:K6 (strain RIMD 2210633) GN=proQ PE=3 SV=1	VIBPA	18	11	15	0.679204	0.394457	0.529663	0.00716415	0.534441
Q87T13	50S ribosomal protein L3 OS=Vibrio parahaemolyticus serotype O3:K6 (strain RIMD 2210633) GN=rplC PE=3 SV=1	VIBPA	69	70	84	0.648634	0.366438	0.580764	0.00976135	0.531945
Q87T04	30S ribosomal protein S17 OS=Vibrio parahaemolyticus serotype O3:K6 (strain RIMD 2210633) GN=rpsQ PE=3 SV=1	VIBPA	17	15	13	0.613762	0.630957	0.346737	0.0132654	0.530485
Q87T08	50S ribosomal protein L22 OS=Vibrio parahaemolyticus serotype O3:K6 (strain RIMD 2210633) GN=rplV PE=3 SV=1	VIBPA	57	56	50	0.60256	0.654636	0.331131	0.0170913	0.529442
Q87MY5	Oligopeptide ABC transporter, periplasmic oligopeptide-binding protein OS=Vibrio parahaemolyticus serotype O3:K6 (strain RIMD 2210633) GN=VP2091 PE=4 SV=1	VIBPA	82	90	77	0.47863	0.831764	0.270396	0.0419115	0.52693
Q87QM1	Adenylosuccinate lyase OS=Vibrio parahaemolyticus serotype O3:K6 (strain RIMD 2210633) GN=VP1128 PE=3 SV=1	VIBPA	58	41	51	0.349945	0.758578	0.465586	0.0183697	0.524703
Q87LT1	50S ribosomal protein L19 OS=Vibrio parahaemolyticus serotype O3:K6 (strain RIMD 2210633) GN=rplS PE=3 SV=2	VIBPA	21	23	21	0.534564	0.636796	0.380189	0.0054083	0.517183
Q87LV2	3-methyl-2-oxobutanoate hydroxymethyltransferase OS=Vibrio parahaemolyticus serotype O3:K6 (strain RIMD 2210633) GN=panB PE=3 SV=1	VIBPA	13	14	9	0.285759	0.299226	0.946237	0.0495471	0.510408
Q87L54	Phosphoenolpyruvate carboxylase OS=Vibrio parahaemolyticus serotype O3:K6 (strain RIMD 2210633) GN=ppc PE=3 SV=2	VIBPA	177	171	177	0.515229	0.724436	0.285759	0.0258028	0.508475
Q87KZ3	Protein-export protein SecB OS=Vibrio parahaemolyticus serotype O3:K6 (strain RIMD 2210633) GN=secB PE=3 SV=1	VIBPA	52	46	41	0.461318	0.801678	0.258226	0.0374351	0.507074
Q87MT2	DNA topoisomerase 3 OS=Vibrio parahaemolyticus serotype O3:K6 (strain RIMD 2210633) GN=topB PE=3 SV=1	VIBPA	1	4	2	0.293765	0.879023	0.325087	0.0387578	0.499292
Q87SZ9	30S ribosomal protein S8 OS=Vibrio parahaemolyticus serotype O3:K6 (strain RIMD 2210633) GN=rpsH PE=3 SV=1	VIBPA	34	36	34	0.515229	0.60256	0.369828	0.00370929	0.495872
Q87KI9	Porphobilinogen deaminase OS=Vibrio parahaemolyticus serotype O3:K6 (strain RIMD 2210633) GN=hemC PE=3 SV=1	VIBPA	25	22	22	0.387258	0.751623	0.334195	0.0178303	0.491025
Q87T15	50S ribosomal protein L31 OS=Vibrio parahaemolyticus serotype O3:K6 (strain RIMD 2210633) GN=rpmE PE=3 SV=1	VIBPA	14	11	17	0.401791	0.30761	0.758578	0.0210388	0.489326
Q87P08	Glucose-6-phosphate 1-dehydrogenase OS=Vibrio parahaemolyticus serotype O3:K6 (strain RIMD 2210633) GN=zwf PE=3 SV=1	VIBPA	41	45	44	0.383707	0.42462	0.648634	0.00479897	0.485654
Q87T06	50S ribosomal protein L16 OS=Vibrio parahaemolyticus serotype O3:K6 (strain RIMD 2210633) GN=rplP PE=3 SV=1	VIBPA	38	40	35	0.613762	0.613762	0.224905	0.0348939	0.484143
Q87QW9	HTH-type transcriptional repressor PurR OS=Vibrio parahaemolyticus serotype O3:K6 (strain RIMD 2210633) GN=purR PE=3 SV=1	VIBPA	22	18	16	0.291072	0.469894	0.685488	0.0167111	0.482151
Q87RV5	Aminoacyl-histidine dipeptidase OS=Vibrio parahaemolyticus serotype O3:K6 (strain RIMD 2210633) GN=VP0671 PE=4 SV=1	VIBPA	50	53	56	0.529663	0.248886	0.666807	0.0264089	0.481785
Q87SW1	Inorganic pyrophosphatase OS=Vibrio parahaemolyticus serotype O3:K6 (strain RIMD 2210633) GN=ppa PE=3 SV=1	VIBPA	18	20	20	0.912011	0.291072	0.239883	0.0461717	0.480989
Q87R34	Hit family protein OS=Vibrio parahaemolyticus serotype O3:K6 (strain RIMD 2210633) GN=VP0964 PE=4 SV=1	VIBPA	24	27	22	0.319154	0.363078	0.758578	0.0198642	0.48027
Q87G93	PTS system, fructose-specific IIABC component OS=Vibrio parahaemolyticus serotype O3:K6 (strain RIMD 2210633) GN=VPA1424 PE=4 SV=1	VIBPA	13	11	11	0.474242	0.401791	0.554626	0.000646803	0.476886
Q87KQ2	50S ribosomal protein L10 OS=Vibrio parahaemolyticus serotype O3:K6 (strain RIMD 2210633) GN=rplJ PE=3 SV=1	VIBPA	158	138	102	0.544503	0.280543	0.586138	0.0132298	0.470395
Q87KR5	DNA-binding protein HU-2 OS=Vibrio parahaemolyticus serotype O3:K6 (strain RIMD 2210633) GN=VP2911 PE=3 SV=1	VIBPA	51	66	47	0.487528	0.436516	0.483059	1.40524e-05	0.469034
O50286	Dihydrolipoyl dehydrogenase OS=Vibrio parahaemolyticus serotype O3:K6 (strain RIMD 2210633) GN=lpd PE=3 SV=2	VIBPA	62	69	53	0.549541	0.359749	0.49204	0.00180324	0.46711
Q87SZ4	50S ribosomal protein L15 OS=Vibrio parahaemolyticus serotype O3:K6 (strain RIMD 2210633) GN=rplO PE=3 SV=1	VIBPA	31	25	27	0.625173	0.409261	0.366438	0.00418039	0.466957
Q87HU5	Uncharacterized protein OS=Vibrio parahaemolyticus serotype O3:K6 (strain RIMD 2210633) GN=VPA0861 PE=3 SV=1	VIBPA	11	13	9	0.831764	0.319154	0.244343	0.0351519	0.465087
Q87R31	Uncharacterized protein OS=Vibrio parahaemolyticus serotype O3:K6 (strain RIMD 2210633) GN=VP0967 PE=4 SV=1	VIBPA	33	24	31	0.731139	0.235505	0.428549	0.0283332	0.465064
Q87L43	30S ribosomal protein S12 OS=Vibrio parahaemolyticus serotype O3:K6 (strain RIMD 2210633) GN=rpsL PE=3 SV=1	VIBPA	30	29	29	0.630957	0.474242	0.277971	0.0130213	0.461057
Q87GY5	Transaldolase OS=Vibrio parahaemolyticus serotype O3:K6 (strain RIMD 2210633) GN=tal PE=3 SV=1	VIBPA	64	73	66	0.337287	0.597035	0.448745	0.0041369	0.461023
Q87M66	Methionyl-tRNA synthetase-related protein OS=Vibrio parahaemolyticus serotype O3:K6 (strain RIMD 2210633) GN=VP2392 PE=4 SV=1	VIBPA	1	3	1	0.515229	0.180302	0.672977	0.041519	0.456169
Q8GRF5	Ribosome-recycling factor OS=Vibrio parahaemolyticus serotype O3:K6 (strain RIMD 2210633) GN=frr PE=1 SV=1	VIBPA	31	20	19	0.409261	0.534564	0.409261	0.00041576	0.451029
Q87T05	50S ribosomal protein L29 OS=Vibrio parahaemolyticus serotype O3:K6 (strain RIMD 2210633) GN=rpmC PE=3 SV=1	VIBPA	28	44	28	0.255859	0.549541	0.534564	0.0130737	0.446655
Q87SK6	Uncharacterized protein OS=Vibrio parahaemolyticus serotype O3:K6 (strain RIMD 2210633) GN=VP0417 PE=4 SV=1	VIBPA	3	4	3	0.313329	0.316228	0.691831	0.0135968	0.440462
Q87RQ0	Leucine--tRNA ligase OS=Vibrio parahaemolyticus serotype O3:K6 (strain RIMD 2210633) GN=leuS PE=3 SV=1	VIBPA	84	81	74	0.570164	0.246604	0.49204	0.0130716	0.436269
Q87T02	50S ribosomal protein L24 OS=Vibrio parahaemolyticus serotype O3:K6 (strain RIMD 2210633) GN=rplX PE=3 SV=1	VIBPA	20	27	25	0.831764	0.263027	0.201372	0.0375163	0.432054
Q87SY2	2',3'-cyclic-nucleotide 2'-phosphodiesterase OS=Vibrio parahaemolyticus serotype O3:K6 (strain RIMD 2210633) GN=VP0290 PE=3 SV=1	VIBPA	25	22	24	0.337287	0.60256	0.30761	0.0058867	0.415819
Q87T10	50S ribosomal protein L2 OS=Vibrio parahaemolyticus serotype O3:K6 (strain RIMD 2210633) GN=rplB PE=3 SV=1	VIBPA	80	86	93	0.401791	0.524807	0.283139	0.00313168	0.403246
Q87LL9	Ribose-5-phosphate isomerase A OS=Vibrio parahaemolyticus serotype O3:K6 (strain RIMD 2210633) GN=rpiA PE=3 SV=1	VIBPA	32	29	22	0.313329	0.383707	0.505825	0.00127385	0.400953
Q87S44	Antioxidant, AhpC/Tsa family OS=Vibrio parahaemolyticus serotype O3:K6 (strain RIMD 2210633) GN=VP0580 PE=4 SV=1	VIBPA	72	76	76	0.376704	0.440555	0.356451	5.97611e-05	0.391237
Q87HZ4	Phosphofructokinase OS=Vibrio parahaemolyticus serotype O3:K6 (strain RIMD 2210633) GN=VPA0812 PE=3 SV=1	VIBPA	14	19	15	0.192309	0.672977	0.299226	0.0208842	0.388171
Q87S68	Putative sigma-54 modulation protein OS=Vibrio parahaemolyticus serotype O3:K6 (strain RIMD 2210633) GN=VP0556 PE=4 SV=1	VIBPA	31	20	23	0.214783	0.483059	0.465586	0.00936919	0.387809
Q87KQ0	50S ribosomal protein L11 OS=Vibrio parahaemolyticus serotype O3:K6 (strain RIMD 2210633) GN=rplK PE=3 SV=1	VIBPA	40	42	29	0.483059	0.244343	0.432514	0.00466983	0.386639
Q87SS2	Transcriptional regulator, LysR family OS=Vibrio parahaemolyticus serotype O3:K6 (strain RIMD 2210633) GN=VP0350 PE=4 SV=1	VIBPA	60	65	47	0.328095	0.420727	0.409261	0.00013072	0.386028
Q87SU3	50S ribosomal protein L27 OS=Vibrio parahaemolyticus serotype O3:K6 (strain RIMD 2210633) GN=rpmA PE=3 SV=1	VIBPA	16	17	16	0.47863	0.409261	0.255859	0.0030389	0.38125
P46235	Probable lactoylglutathione lyase OS=Vibrio parahaemolyticus serotype O3:K6 (strain RIMD 2210633) GN=gloA PE=3 SV=2	VIBPA	6	4	4	0.432514	0.199526	0.496592	0.0104123	0.376211
P0A481	50S ribosomal protein L20 OS=Vibrio parahaemolyticus serotype O3:K6 (strain RIMD 2210633) GN=rplT PE=3 SV=1	VIBPA	28	28	23	0.293765	0.474242	0.353183	0.000987261	0.37373
Q87T18	Transcriptional repressor, LacI family OS=Vibrio parahaemolyticus serotype O3:K6 (strain RIMD 2210633) GN=VP0252 PE=4 SV=1	VIBPA	15	17	11	0.457088	0.405509	0.251189	0.00251271	0.371262
Q87T00	30S ribosomal protein S14 OS=Vibrio parahaemolyticus serotype O3:K6 (strain RIMD 2210633) GN=rpsN PE=3 SV=1	VIBPA	33	45	19	0.251189	0.648634	0.197697	0.0171479	0.36584
Q87TJ2	Ferritin OS=Vibrio parahaemolyticus serotype O3:K6 (strain RIMD 2210633) GN=VP0077 PE=3 SV=1	VIBPA	18	21	19	0.222843	0.214783	0.654636	0.0171195	0.364088
Q87LZ2	Transcription elongation factor GreA OS=Vibrio parahaemolyticus serotype O3:K6 (strain RIMD 2210633) GN=greA PE=3 SV=1	VIBPA	16	17	18	0.496592	0.328095	0.260615	0.00252437	0.361768
Q87H06	GMP reductase OS=Vibrio parahaemolyticus serotype O3:K6 (strain RIMD 2210633) GN=guaC PE=3 SV=1	VIBPA	9	20	16	0.270396	0.248886	0.544503	0.00567193	0.354595
P0A2W2	Acyl carrier protein OS=Vibrio parahaemolyticus serotype O3:K6 (strain RIMD 2210633) GN=acpP PE=3 SV=2	VIBPA	44	65	42	0.501187	0.288403	0.237684	0.0036747	0.342425
Q87FF7	Uncharacterized protein OS=Vibrio parahaemolyticus serotype O3:K6 (strain RIMD 2210633) GN=VPA1722 PE=4 SV=1	VIBPA	3	5	3	0.879023	0.0717794	0.0758578	0.0486769	0.34222
Q87QT9	Protein TolB OS=Vibrio parahaemolyticus serotype O3:K6 (strain RIMD 2210633) GN=tolB PE=3 SV=1	VIBPA	21	22	22	0.270396	0.20893	0.534564	0.00705529	0.337963
Q87T92	Orotate phosphoribosyltransferase OS=Vibrio parahaemolyticus serotype O3:K6 (strain RIMD 2210633) GN=pyrE PE=3 SV=1	VIBPA	23	15	15	0.242103	0.239883	0.529663	0.00575176	0.337217
Q87LL2	Fructose-bisphosphate aldolase, class II OS=Vibrio parahaemolyticus serotype O3:K6 (strain RIMD 2210633) GN=VP2599 PE=3 SV=1	VIBPA	379	377	344	0.334195	0.283139	0.387258	0.000130176	0.334864
Q87SY9	50S ribosomal protein L17 OS=Vibrio parahaemolyticus serotype O3:K6 (strain RIMD 2210633) GN=rplQ PE=3 SV=1	VIBPA	30	25	22	0.469894	0.420727	0.0981748	0.0298813	0.329599
Q87QL6	DNA-binding protein OS=Vibrio parahaemolyticus serotype O3:K6 (strain RIMD 2210633) GN=VP1133 PE=3 SV=1	VIBPA	42	43	27	0.253513	0.515229	0.205116	0.00616366	0.324619
Q87SU5	Octaprenyl-diphosphate synthase OS=Vibrio parahaemolyticus serotype O3:K6 (strain RIMD 2210633) GN=VP0327 PE=3 SV=1	VIBPA	9	13	8	0.283139	0.128233	0.559758	0.0190163	0.32371
Q87TE8	Glutamine synthetase OS=Vibrio parahaemolyticus serotype O3:K6 (strain RIMD 2210633) GN=VP0121 PE=3 SV=1	VIBPA	141	142	116	0.340408	0.310456	0.319154	1.01694e-06	0.323339
Q87KH6	Thioredoxin OS=Vibrio parahaemolyticus serotype O3:K6 (strain RIMD 2210633) GN=VP3001 PE=3 SV=1	VIBPA	18	15	10	0.152757	0.619441	0.190546	0.0184564	0.320915
Q87LZ7	Phosphoglucosamine mutase OS=Vibrio parahaemolyticus serotype O3:K6 (strain RIMD 2210633) GN=glmM PE=3 SV=1	VIBPA	73	64	66	0.420727	0.265461	0.272898	0.000727623	0.319695
Q87MF6	Nitrogen regulatory protein P-II OS=Vibrio parahaemolyticus serotype O3:K6 (strain RIMD 2210633) GN=VP2299 PE=3 SV=1	VIBPA	13	10	8	0.280543	0.334195	0.334195	1.92321e-05	0.316311
Q87R49	Acyl-CoA thioesterase II OS=Vibrio parahaemolyticus serotype O3:K6 (strain RIMD 2210633) GN=VP0949 PE=4 SV=1	VIBPA	6	8	5	2.99226	1.13763	2.1677	0.0395427	2.0992
Q87S93	30S ribosomal protein S20 OS=Vibrio parahaemolyticus serotype O3:K6 (strain RIMD 2210633) GN=rpsT PE=3 SV=1	VIBPA	26	25	21	0.444631	0.291072	0.20893	0.00265291	0.314878
Q87TM1	Peptide ABC transporter, periplasmic peptide-binding protein OS=Vibrio parahaemolyticus serotype O3:K6 (strain RIMD 2210633) GN=VP0048 PE=4 SV=1	VIBPA	37	44	39	0.277971	0.263027	0.401791	0.000451484	0.314263
Q87T11	50S ribosomal protein L23 OS=Vibrio parahaemolyticus serotype O3:K6 (strain RIMD 2210633) GN=rplW PE=3 SV=1	VIBPA	19	15	15	0.366438	0.242103	0.334195	0.000366753	0.314245
Q87I04	Glycine cleavage system H protein OS=Vibrio parahaemolyticus serotype O3:K6 (strain RIMD 2210633) GN=gcvH PE=3 SV=1	VIBPA	4	5	4	0.501187	0.0744732	0.340408	0.0333471	0.305356
Q87H54	Putative glycine betaine-binding ABC transporter OS=Vibrio parahaemolyticus serotype O3:K6 (strain RIMD 2210633) GN=VPA1111 PE=4 SV=1	VIBPA	14	10	11	0.224905	0.263027	0.405509	0.0010653	0.297814
Q87KQ3	50S ribosomal protein L7/L12 OS=Vibrio parahaemolyticus serotype O3:K6 (strain RIMD 2210633) GN=rplL PE=3 SV=1	VIBPA	174	139	134	0.30479	0.248886	0.325087	5.27135e-05	0.292921
Q87LD5	UPF0307 protein VP2677 OS=Vibrio parahaemolyticus serotype O3:K6 (strain RIMD 2210633) GN=VP2677 PE=3 SV=1	VIBPA	9	12	11	0.192309	0.356451	0.319154	0.00128624	0.289305
Q87GX2	Peptidase T OS=Vibrio parahaemolyticus serotype O3:K6 (strain RIMD 2210633) GN=pepT PE=3 SV=1	VIBPA	28	29	25	0.331131	0.275423	0.255859	4.1122e-05	0.287471
Q87H52	NAD/NADP-dependent betaine aldehyde dehydrogenase OS=Vibrio parahaemolyticus serotype O3:K6 (strain RIMD 2210633) GN=betB PE=3 SV=1	VIBPA	19	27	24	0.390841	0.255859	0.185353	0.00176897	0.277351
Q87MV7	Aspartate-semialdehyde dehydrogenase OS=Vibrio parahaemolyticus serotype O3:K6 (strain RIMD 2210633) GN=asd PE=3 SV=1	VIBPA	55	39	61	0.304789	0.136773	0.331131	0.00358115	0.257565
Q87GT9	UPF0265 protein VPA1226 OS=Vibrio parahaemolyticus serotype O3:K6 (strain RIMD 2210633) GN=VPA1226 PE=3 SV=1	VIBPA	20	34	26	0.231206	0.17378	0.346737	0.00103476	0.250574
Q87M05	30S ribosomal protein S15 OS=Vibrio parahaemolyticus serotype O3:K6 (strain RIMD 2210633) GN=rpsO PE=3 SV=1	VIBPA	35	21	23	0.280543	0.128233	0.267917	0.00182624	0.225564
Q87T24	Cell division protein ZapB OS=Vibrio parahaemolyticus serotype O3:K6 (strain RIMD 2210633) GN=zapB PE=3 SV=1	VIBPA	21	18	18	0.139316	0.192309	0.299226	0.000955611	0.210284
Q87G69	Uncharacterized protein OS=Vibrio parahaemolyticus serotype O3:K6 (strain RIMD 2210633) GN=VPA1448 PE=4 SV=1	VIBPA	8	6	4	0.255859	0.0981748	0.270396	0.00359163	0.208143
Q87QT7	Cell division coordinator CpoB OS=Vibrio parahaemolyticus serotype O3:K6 (strain RIMD 2210633) GN=cpoB PE=3 SV=1	VIBPA	11	12	9	0.340408	0.188799	0.0816582	0.00671182	0.203622
Q87PG1	Cbb3-type cytochrome c oxidase subunit OS=Vibrio parahaemolyticus serotype O3:K6 (strain RIMD 2210633) GN=VP1541 PE=3 SV=1	VIBPA	4	3	3	1.35519	2.65461	1.36773	0.0377461	1.79251
Q87MR4	Uncharacterized protein OS=Vibrio parahaemolyticus serotype O3:K6 (strain RIMD 2210633) GN=VP2167 PE=4 SV=1	VIBPA	27	39	26	0.180302	0.226986	0.203236	8.92171e-06	0.203508
Q87IP3	DPS family protein OS=Vibrio parahaemolyticus serotype O3:K6 (strain RIMD 2210633) GN=VPA0563 PE=3 SV=1	VIBPA	155	216	191	0.20893	0.18197	0.18197	1.77697e-06	0.190957
Q87MJ3	TyrA protein OS=Vibrio parahaemolyticus serotype O3:K6 (strain RIMD 2210633) GN=VP2262 PE=4 SV=1	VIBPA	29	20	29	0.103753	0.21677	0.180302	0.000577235	0.166942
P66533	30S ribosomal protein S21 OS=Vibrio parahaemolyticus serotype O3:K6 (strain RIMD 2210633) GN=rpsU PE=3 SV=1	VIBPA	11	9	11	0.164437	0.128233	0.205116	9.03978e-05	0.165929
Q87KT6	Lysine decarboxylase OS=Vibrio parahaemolyticus serotype O3:K6 (strain RIMD 2210633) GN=VP2890 PE=4 SV=1	VIBPA	135	139	117	0.159956	0.140605	0.151356	4.52252e-07	0.150639
Q87SV0	Immunogenic protein OS=Vibrio parahaemolyticus serotype O3:K6 (strain RIMD 2210633) GN=VP0323 PE=4 SV=1	VIBPA	33	32	27	0.175388	0.133045	0.121339	3.01461e-05	0.143257

## Sheet: Table S7
Table S7. Details of 22 overlapping pathways identified in all RNA-seq and iTRAQ datasets.
Ko_No.	Pathway	v8 DEG Num	v8 DEG %	v82 DEG Num	v82 DEG %	v8 DP Num	v8 DP %	v82 DP Num	v82 DP %
ko00010	Glycolysis / Gluconeogenesis	7	3.85	2	4.76	2	5	7	6.54206
ko02030	Bacterial chemotaxis	7	3.85	1	2.38	2	5	4	3.73832
ko01200	Carbon metabolism	27	14.84	5	11.9	7	17.5	12	11.215
ko00500	Starch and sucrose metabolism	1	0.55	1	2.38	2	5	5	4.6729
ko00520	Amino sugar and nucleotide sugar metabolism	6	3.3	1	2.38	3	7.5	6	5.60748
ko01210	2-Oxocarboxylic acid metabolism	8	4.4	4	9.52	1	2.5	4	3.73832
ko04122	Sulfur relay system	3	1.65	1	2.38	2	5	3	2.80374
ko00620	Pyruvate metabolism	17	9.34	7	16.67	2	5	6	5.60748
ko00480	Glutathione metabolism	1	0.55	1	2.38	1	2.5	3	2.80374
ko00780	Biotin metabolism	2	1.1	1	2.38	1	2.5	2	1.86916
ko01230	Biosynthesis of amino acids	21	11.54	7	16.67	6	15	10	9.34579
ko00020	Citrate cycle (TCA cycle)	12	6.59	2	4.76	2	5	3	2.80374
ko00650	Butanoate metabolism	16	8.79	5	11.9	1	2.5	3	2.80374
ko00910	Nitrogen metabolism	2	1.1	2	4.76	2	5	2	1.86916
ko00230	Purine metabolism	3	1.65	4	9.52	1	2.5	6	5.60748
ko00061	Fatty acid biosynthesis	5	2.75	1	2.38	1	2.5	1	0.934579
ko00240	Pyrimidine metabolism	4	2.2	1	2.38	1	2.5	4	3.73832
ko01212	Fatty acid metabolism	12	6.59	1	2.38	1	2.5	1	0.934579
ko02020	Two-component system	24	13.19	5	11.9	4	10	8	7.47664
ko00920	Sulfur metabolism	4	2.2	1	2.38	1	2.5	1	0.934579
ko00190	Oxidative phosphorylation	7	3.85	2	4.76	2	5	1	0.934579
ko02010	ABC transporters	30	16.48	6	14.29	3	7.5	6	5.60748
DEG: differentially expressed gene; DP: differential protein; Num: number in corresponding pathway; %: percent in all DEGs or DPs.
